# Supplementary material for: Striking between-population floral divergences in a habitat specialized plant
Source: PLoS One. 2021 Jun 28;16(6):e0253038. doi: 10.1371/journal.pone.0253038 (PMC8238184; doi:10.1371/journal.pone.0253038)
Supplement: S1 Dataset — A subset of this data set was also used to plot Fig 2 which represents variation in flower size represented by flower width (FW) across the three wild populations from the three plateaus. (CSV) [file pone.0253038.s009.csv]

plateau	sp	exp	WPL	WPW	STPL	STPW	LSPL	LSPW	OVL	OVW	PDL	LPL	LPW	SPRL	FL	FW	FOP
Kaas	lawii	wild	19.81	10.36	8.18	10.36	7.96	0.56	2.89	1.10	15.67	11.41	4.45	1.55	18.21	19.88	4.60
Kaas	lawii	wild	20.46	11.28	9.07	9.83	9.35	0.51	2.95	1.19	11.15	13.21	5.56	1.93	16.10	20.20	4.94
Kaas	lawii	wild	20.60	12.01	9.91	10.49	10.03	0.88	2.80	1.02	9.93	13.18	5.23	1.45	20.08	21.80	6.34
Kaas	lawii	wild	19.47	12.26	8.46	9.50	9.13	0.75	3.23	1.06	13.72	11.86	4.70	1.32	21.34	23.34	6.80
Kaas	lawii	wild	17.12	11.66	10.26	9.47	9.73	0.90	3.40	1.06	10.95	13.03	5.41	1.12	23.22	22.90	4.07
Kaas	lawii	wild	15.79	7.99	7.57	7.85	7.09	0.42	2.46	1.02	7.06	10.21	4.80	1.27	15.35	16.23	4.69
Kaas	lawii	wild	18.08	9.12	7.62	8.41	7.47	0.58	3.00	1.02	11.15	11.07	4.67	0.97	17.42	18.10	6.81
Kaas	lawii	wild	19.72	10.54	9.04	10.49	9.12	0.97	3.35	1.07	13.39	12.68	5.21	1.37	19.84	20.08	6.52
Kaas	lawii	wild	22.71	13.03	9.73	11.35	9.51	0.74	3.38	1.12	17.53	12.73	5.11	2.11	23.92	24.70	6.93
Kaas	lawii	wild	21.84	11.87	10.08	11.94	9.98	0.61	3.05	1.12	14.07	13.72	5.03	2.06	20.76	23.85	6.98
Kaas	lawii	wild	21.46	13.06	10.69	11.30	9.46	0.66	2.95	1.14	11.86	14.66	5.31	1.47	22.25	25.00	6.00
Kaas	lawii	wild	21.22	14.26	9.32	11.94	8.64	0.74	2.73	1.13	15.60	14.33	6.07	0.97	21.56	27.12	3.79
Kaas	lawii	wild	19.48	12.40	9.73	12.78	10.22	0.64	3.63	1.16	13.72	14.53	5.64	2.08	23.80	22.00	6.94
Kaas	lawii	wild	17.97	9.61	7.70	8.46	7.68	0.24	2.72	1.10	10.82	10.90	4.22	1.27	19.12	18.02	5.28
Kaas	lawii	wild	22.02	11.57	8.97	10.24	9.96	0.58	2.78	1.15	9.83	12.70	4.55	2.24	20.01	20.83	5.00
Kaas	lawii	wild	21.39	13.69	11.61	12.01	10.36	0.83	3.07	1.14	15.34	14.45	5.77	2.62	20.05	24.89	6.91
Kaas	lawii	wild	20.45	10.74	8.33	10.74	7.06	0.41	2.79	1.08	9.22	12.57	5.31	0.99	21.61	19.33	3.78
Kaas	lawii	wild	18.83	12.15	9.96	11.05	9.25	0.60	2.87	1.14	10.97	13.39	5.84	1.85	19.30	23.00	5.86
Kaas	lawii	wild	18.48	11.23	7.95	11.00	7.54	0.61	2.39	1.04	11.66	10.16	6.01	1.25	22.71	20.55	5.98
Kaas	lawii	wild	18.77	10.81	8.86	9.37	8.83	0.39	2.74	1.20	12.70	12.50	4.70	1.42	18.31	20.93	6.83
Kaas	lawii	wild	18.97	9.96	8.46	9.30	8.19	0.38	2.39	0.99	14.12	11.25	4.98	1.42	20.67	18.60	5.32
Kaas	lawii	wild	20.55	12.42	9.65	11.86	9.02	0.52	3.05	1.12	18.92	14.28	4.88	2.81	23.80	23.48	5.11
Kaas	lawii	wild	19.81	11.35	9.14	10.29	8.85	0.91	3.10	1.14	12.32	12.55	5.06	3.29	21.37	21.87	4.81
Kaas	lawii	wild	19.86	11.75	9.35	11.99	8.55	0.76	2.90	1.10	12.04	13.21	5.08	3.03	23.92	23.00	4.90
Kaas	lawii	wild	19.72	11.58	10.26	11.18	9.91	0.66	3.10	1.04	17.09	14.55	5.11	2.95	19.91	22.90	5.56
Kaas	lawii	wild	17.88	10.05	7.80	8.97	7.98	0.50	3.12	1.18	7.54	12.27	4.80	2.70	22.80	19.89	4.29
Kaas	lawii	wild	20.31	9.96	8.08	9.25	7.84	0.61	3.00	1.03	7.47	11.86	4.65	2.32	18.48	19.20	5.27
Kaas	lawii	wild	22.34	13.87	11.18	12.83	10.85	0.97	3.48	1.21	19.39	15.49	6.12	2.49	21.78	26.56	6.38
Kaas	lawii	wild	20.13	10.76	9.55	10.11	9.35	0.70	3.10	1.14	12.01	12.29	5.99	2.73	21.67	20.65	4.39
Kaas	lawii	wild	20.17	11.68	9.09	11.46	9.09	0.56	3.00	1.09	15.37	12.60	5.26	2.84	21.35	22.00	4.79
Thoseghar	lawii	wild	19.93	11.15	9.25	10.67	9.02	0.50	3.18	1.02	13.06	12.12	5.77	2.55	19.13	22.01	6.69
Thoseghar	lawii	wild	19.14	11.38	9.83	8.74	9.87	0.53	2.94	1.21	17.70	15.98	6.58	2.01	22.30	21.98	6.74
Thoseghar	lawii	wild	18.94	9.04	8.31	9.91	8.75	0.58	3.12	1.20	18.72	12.78	4.85	1.37	20.48	18.80	6.43
Thoseghar	lawii	wild	18.30	12.12	8.76	11.63	9.49	0.58	3.38	1.17	15.95	13.87	6.10	1.45	22.20	25.00	6.26
Thoseghar	lawii	wild	18.77	11.19	8.56	9.14	8.08	0.50	3.38	1.12	12.73	11.05	5.59	1.93	18.69	22.98	6.56
Thoseghar	lawii	wild	18.03	9.06	6.30	6.60	8.85	0.64	3.20	1.16	15.20	12.98	5.11	1.63	20.45	19.00	6.89
Thoseghar	lawii	wild	19.48	10.93	9.12	8.71	8.59	0.52	3.30	1.14	14.99	13.11	5.39	2.26	19.26	20.23	5.80
Thoseghar	lawii	wild	19.47	11.10	8.59	8.92	9.18	0.69	2.95	1.17	14.86	13.36	5.69	1.70	20.10	21.00	6.32
Thoseghar	lawii	wild	17.70	10.80	9.93	9.65	10.24	0.67	3.33	1.19	14.94	14.30	5.49	2.57	19.49	20.98	6.69
Thoseghar	lawii	wild	18.20	7.35	6.78	6.55	8.08	0.72	2.79	1.16	12.47	10.41	5.00	3.35	17.43	13.66	4.81
Thoseghar	lawii	wild	19.46	11.24	8.53	7.90	9.60	0.44	2.97	1.19	15.39	12.60	5.72	1.75	20.10	21.34	4.64
Thoseghar	lawii	wild	19.95	11.63	8.59	11.18	8.84	0.67	3.40	1.12	19.13	12.42	6.05	2.85	21.51	22.78	5.84
Thoseghar	lawii	wild	21.36	10.60	9.37	11.00	9.77	0.90	2.96	1.19	15.82	13.97	5.94	2.08	18.68	21.00	6.72
Thoseghar	lawii	wild	22.25	13.37	9.58	13.11	9.35	0.83	3.79	1.29	12.50	14.30	6.25	2.34	24.03	26.98	5.40
Thoseghar	lawii	wild	20.84	11.51	10.13	10.90	9.99	0.65	2.90	1.10	19.30	13.44	5.13	3.43	20.60	21.99	6.00
Thoseghar	lawii	wild	19.28	11.81	10.67	10.59	9.39	0.88	3.18	1.23	12.32	12.68	6.22	3.07	19.21	23.80	6.02
Thoseghar	lawii	wild	19.33	9.97	8.92	9.68	8.98	0.62	2.90	1.19	16.56	11.84	5.84	1.80	19.20	19.20	6.03
Thoseghar	lawii	wild	20.42	12.31	10.80	11.25	10.12	0.67	2.95	1.07	16.10	13.01	4.90	1.88	20.10	23.48	5.45
Thoseghar	lawii	wild	19.55	11.51	9.22	11.30	9.92	0.57	3.12	1.14	16.21	12.75	5.74	1.80	21.09	23.00	6.22
Thoseghar	lawii	wild	19.30	9.86	7.47	10.16	8.80	0.74	3.20	1.21	10.03	11.61	5.56	1.78	18.76	20.00	5.54
Thoseghar	lawii	wild	19.76	10.76	10.57	12.45	9.03	0.65	3.63	1.17	17.96	12.62	5.82	1.85	21.87	22.20	6.82
Thoseghar	lawii	wild	20.90	12.73	10.08	10.92	9.91	0.91	3.48	1.19	10.11	15.60	5.72	1.37	23.07	24.89	6.90
Thoseghar	lawii	wild	20.56	11.18	8.64	8.92	9.07	0.69	3.35	1.14	16.18	12.60	6.12	1.55	22.92	22.67	6.77
Thoseghar	lawii	wild	19.84	12.81	8.97	10.16	8.74	0.53	3.63	1.23	12.45	12.09	5.56	2.29	21.50	24.88	5.58
Thoseghar	lawii	wild	19.42	11.29	9.65	9.86	10.24	0.80	3.48	1.17	16.03	14.30	5.92	3.48	20.73	21.63	6.54
Thoseghar	lawii	wild	19.43	11.13	9.32	10.49	8.51	0.62	3.20	1.21	16.00	13.28	5.89	2.95	20.70	23.40	5.00
Thoseghar	lawii	wild	19.15	10.39	10.46	11.99	8.45	0.60	2.90	1.09	14.22	11.96	5.79	2.08	21.78	20.79	5.65
Thoseghar	lawii	wild	17.56	11.54	8.59	8.86	9.30	0.74	3.12	1.19	16.69	13.01	5.23	2.34	19.69	23.09	4.74
Thoseghar	lawii	wild	21.40	8.08	6.80	7.24	9.58	0.76	2.97	1.09	14.61	14.48	4.90	2.64	20.99	17.00	4.80
Thoseghar	lawii	wild	17.59	12.43	8.99	10.77	10.21	0.84	3.35	1.17	17.91	15.67	6.27	2.46	24.26	24.03	5.20
Chalkewadi	lawii	wild	12.88	7.23	6.02	6.40	7.06	0.38	2.18	0.84	7.60	8.56	2.79	1.05	11.28	15.10	3.35
Chalkewadi	lawii	wild	13.72	7.21	8.00	7.67	6.35	0.30	2.72	0.99	11.35	9.40	2.67	1.17	14.94	15.00	4.51
Chalkewadi	lawii	wild	14.63	6.59	6.48	8.00	5.92	0.29	2.24	0.79	12.19	9.70	3.18	0.95	13.25	13.10	3.93
Chalkewadi	lawii	wild	14.29	9.22	7.49	8.76	9.14	0.44	2.34	0.97	14.65	10.95	3.61	1.57	15.18	15.10	4.58
Chalkewadi	lawii	wild	15.29	6.63	6.60	7.87	7.06	0.38	2.11	0.84	7.57	7.77	3.07	0.51	11.29	13.12	3.65
Chalkewadi	lawii	wild	16.61	8.19	7.85	8.36	8.06	0.36	2.64	1.04	12.78	9.88	3.61	1.28	15.99	16.00	3.24
Chalkewadi	lawii	wild	16.48	9.18	6.48	6.17	6.96	0.46	2.67	1.14	11.63	8.03	3.30	1.46	16.12	13.04	3.01
Chalkewadi	lawii	wild	14.26	7.40	8.43	8.89	7.56	0.43	2.39	1.02	15.62	9.73	3.30	0.98	13.58	15.80	4.81
Chalkewadi	lawii	wild	14.99	7.14	7.19	8.26	6.74	0.29	2.39	0.89	14.15	8.76	3.38	1.04	14.10	14.25	3.21
Chalkewadi	lawii	wild	14.00	8.23	7.42	8.76	7.23	0.48	2.44	0.94	11.63	10.64	3.79	0.44	13.92	16.47	3.23
Chalkewadi	lawii	wild	13.22	4.75	5.33	5.77	5.93	0.37	2.26	0.89	7.75	7.60	2.46	1.09	10.11	9.10	3.71
Chalkewadi	lawii	wild	15.75	9.21	7.04	7.54	7.57	0.29	2.54	0.91	14.48	8.71	3.10	1.21	14.78	18.42	4.12
Chalkewadi	lawii	wild	13.65	7.25	6.38	6.78	6.05	0.28	2.08	0.81	8.66	8.71	2.92	1.28	12.82	14.80	3.75
Chalkewadi	lawii	wild	13.17	7.76	7.44	9.22	7.96	0.48	2.57	1.02	10.97	9.37	3.12	1.00	12.70	14.02	3.53
Chalkewadi	lawii	wild	15.27	6.53	6.65	7.57	7.18	0.34	2.21	0.97	8.28	8.76	3.15	1.01	12.36	13.77	4.19
Chalkewadi	lawii	wild	14.95	9.93	6.99	7.72	7.94	0.93	2.62	0.91	11.43	10.57	3.30	1.34	13.61	17.06	4.00
Chalkewadi	lawii	wild	13.98	7.18	5.99	6.27	6.26	0.48	2.44	0.97	11.28	8.89	3.33	1.26	12.78	14.35	3.84
Chalkewadi	lawii	wild	16.36	8.15	8.18	8.97	8.05	0.28	2.59	0.97	11.18	10.39	4.01	1.15	15.97	16.31	4.61
Chalkewadi	lawii	wild	13.83	7.63	7.39	7.59	6.64	0.29	2.21	0.94	15.80	8.87	2.82	1.19	14.46	15.27	4.33
Chalkewadi	lawii	wild	13.40	6.32	6.71	7.11	7.09	0.39	2.59	1.07	17.00	8.20	2.92	0.94	12.72	12.65	3.20
Chalkewadi	lawii	wild	12.65	6.86	7.09	8.86	6.08	0.37	2.46	0.76	7.77	8.74	3.53	1.29	12.01	13.72	3.30
Chalkewadi	lawii	wild	12.80	6.02	5.44	6.58	5.83	0.41	2.03	0.99	11.00	7.82	2.82	1.17	11.99	12.04	3.64
Chalkewadi	lawii	wild	14.68	7.80	6.22	7.39	5.78	0.25	2.34	0.84	10.67	8.48	2.64	1.54	17.10	15.60	4.20
Chalkewadi	lawii	wild	14.90	8.71	7.19	7.67	6.99	0.34	2.01	0.81	11.07	9.32	3.28	1.17	17.02	17.42	4.34
Chalkewadi	lawii	wild	14.61	7.70	6.60	8.56	6.53	0.36	2.26	0.86	11.91	8.08	2.59	0.84	13.45	15.39	3.09
Chalkewadi	lawii	wild	14.97	8.19	7.06	8.08	6.86	0.56	2.54	0.79	12.19	8.41	2.79	1.14	13.70	16.38	5.26
Chalkewadi	lawii	wild	15.25	7.12	7.87	7.85	7.07	0.36	2.64	0.94	7.62	8.79	3.66	1.61	15.52	14.25	4.62
Chalkewadi	lawii	wild	15.29	7.35	6.65	6.65	6.72	0.37	2.36	0.84	12.55	9.35	3.30	1.09	16.02	14.71	4.70
Chalkewadi	lawii	wild	15.19	7.40	6.17	8.71	7.71	0.41	2.11	0.76	11.02	9.55	2.92	1.45	16.00	14.81	4.66
Chalkewadi	lawii	wild	17.34	9.02	6.73	7.67	7.37	0.48	2.41	1.14	10.14	9.98	3.45	1.37	15.96	16.04	4.78
Kaas	lawii	seed	14.41	7.92	6.16	8.29	6.87	0.44	2.64	1.04	14.09	10.02	3.60	0.87	15.61	15.72	3.57
Kaas	lawii	seed	17.99	9.06	7.05	7.76	8.01	0.39	2.94	1.19	9.57	11.82	4.72	1.25	18.09	18.21	4.00
Kaas	lawii	seed	17.84	9.16	7.89	8.42	8.88	1.02	1.80	1.11	8.35	11.79	4.38	0.77	18.35	18.33	5.73
Kaas	lawii	seed	19.21	10.26	6.44	7.43	7.99	0.77	3.22	1.01	12.13	10.47	3.85	0.64	20.01	20.54	4.10
Kaas	lawii	seed	17.92	9.65	8.25	7.40	8.37	1.00	3.40	1.32	9.36	11.64	4.56	0.44	17.99	19.32	5.36
Kaas	lawii	seed	11.87	5.76	5.55	5.78	6.44	0.34	3.41	1.20	8.00	8.82	3.95	0.59	12.10	11.60	3.67
Kaas	lawii	seed	13.35	7.08	5.60	6.34	6.08	0.69	2.54	1.01	9.57	9.69	3.83	0.28	14.01	14.16	2.79
Kaas	lawii	seed	16.78	8.32	7.03	8.42	8.57	1.05	3.35	1.06	11.80	11.29	4.36	0.69	16.66	16.64	5.43
Kaas	lawii	seed	18.43	10.79	7.71	9.28	8.24	0.64	3.37	0.81	15.94	11.34	4.26	1.43	17.22	21.58	5.87
Kaas	lawii	seed	21.00	10.36	8.07	9.87	8.85	0.54	3.04	1.11	12.49	12.33	4.18	1.38	22.08	20.80	5.95
Kaas	lawii	seed	19.32	10.36	8.68	9.23	8.70	0.59	2.94	1.01	10.28	13.27	4.46	0.79	19.32	20.72	4.36
Kaas	lawii	seed	17.49	12.03	7.31	9.87	7.15	0.62	2.38	0.83	14.01	12.94	5.22	0.28	17.15	24.08	4.67
Kaas	lawii	seed	20.00	10.51	7.71	10.71	9.23	0.72	3.63	1.09	12.13	13.14	4.79	1.40	19.68	21.00	5.92
Kaas	lawii	seed	16.55	8.40	6.95	8.17	8.88	0.54	3.45	1.18	8.25	11.31	3.70	1.55	16.60	16.91	4.03
Kaas	lawii	seed	21.40	11.37	9.59	9.94	9.28	0.80	3.07	1.14	13.76	13.06	4.62	1.93	21.80	22.80	7.06
Kaas	lawii	seed	16.60	8.66	6.32	8.67	5.91	0.39	2.36	0.81	7.64	11.18	4.46	0.31	17.94	17.32	3.10
Kaas	lawii	seed	19.30	9.85	7.94	8.98	8.09	0.62	2.87	1.14	9.46	12.00	4.99	1.17	18.14	19.71	4.99
Kaas	lawii	seed	13.42	8.99	5.93	8.93	6.49	0.54	2.21	0.68	10.14	8.77	3.22	0.56	13.46	17.98	2.87
Kaas	lawii	seed	18.24	7.92	6.85	7.30	7.56	0.31	2.74	0.89	11.19	11.11	3.85	0.74	16.01	15.87	3.91
Kaas	lawii	seed	14.34	6.67	6.44	7.23	7.28	0.34	2.38	0.99	12.61	9.86	4.13	0.74	14.80	13.34	4.28
Kaas	lawii	seed	18.53	9.75	7.64	9.79	6.90	0.41	3.04	1.12	11.00	12.89	4.03	2.13	16.83	19.50	5.51
Kaas	lawii	seed	16.50	9.32	7.13	8.22	7.71	0.82	3.10	1.14	10.80	11.16	4.21	2.61	15.25	18.64	4.61
Kaas	lawii	seed	17.31	9.75	7.33	9.92	7.53	0.62	2.89	0.99	10.53	11.82	4.23	2.35	15.75	19.50	4.10
Kaas	lawii	seed	17.82	8.96	8.25	9.11	9.03	0.64	3.10	1.04	12.00	13.17	4.26	2.27	16.77	17.92	4.40
Kaas	lawii	seed	15.35	7.97	5.78	6.90	6.95	0.36	3.12	1.01	13.00	10.88	3.95	2.02	15.16	15.94	3.08
Kaas	lawii	seed	15.30	7.77	6.06	7.18	6.57	0.54	2.99	1.06	10.00	10.47	3.80	1.64	16.00	15.54	3.55
Kaas	lawii	seed	20.26	9.72	9.16	12.76	9.72	1.10	3.48	1.19	9.00	14.11	5.27	1.81	22.09	19.44	7.13
Kaas	lawii	seed	16.47	8.15	7.53	8.04	8.19	0.69	3.10	1.14	10.38	10.91	5.03	2.05	17.03	16.32	5.06
Kaas	lawii	seed	17.51	8.76	7.08	9.38	8.01	0.46	2.99	1.09	13.73	11.21	4.41	2.16	15.97	17.52	5.21
Kaas	lawii	seed	17.69	9.93	7.23	8.60	8.22	0.39	3.17	1.01	11.42	10.73	4.92	1.87	16.51	19.86	3.93
Thoseghar	lawii	seed	17.05	9.14	7.81	6.67	8.98	0.49	3.93	1.19	16.07	14.59	5.73	1.33	17.85	18.28	5.26
Thoseghar	lawii	seed	15.51	6.12	6.29	7.84	7.43	0.49	3.12	1.09	17.08	11.39	4.00	0.69	15.56	12.24	4.02
Thoseghar	lawii	seed	16.83	9.75	6.75	9.56	8.68	0.36	3.37	1.16	14.31	12.48	4.62	0.77	15.29	19.51	3.89
Thoseghar	lawii	seed	15.89	9.14	6.54	7.07	6.90	0.41	3.37	1.11	11.09	9.66	4.74	1.25	15.91	18.30	3.86
Thoseghar	lawii	seed	15.12	6.95	4.28	4.53	7.61	0.57	3.00	1.20	10.43	11.59	4.26	0.94	15.20	13.90	3.08
Thoseghar	lawii	seed	14.87	8.30	7.10	6.64	7.68	0.46	3.30	1.14	13.35	11.72	4.54	1.58	13.45	16.60	4.34
Thoseghar	lawii	seed	16.70	8.48	6.57	6.84	7.91	0.52	2.94	1.27	13.22	11.97	4.84	1.02	16.92	16.96	4.12
Thoseghar	lawii	seed	16.55	8.60	7.92	7.58	8.95	0.67	3.32	1.19	13.30	12.91	4.64	1.88	15.92	17.34	3.93
Thoseghar	lawii	seed	12.48	4.85	4.77	4.48	6.77	0.54	2.79	1.01	10.83	9.02	4.16	2.67	13.03	9.70	3.09
Thoseghar	lawii	seed	16.80	9.29	6.52	5.83	8.09	0.36	2.97	1.06	13.75	11.21	4.87	1.07	17.57	18.58	3.57
Thoseghar	lawii	seed	15.68	8.93	6.57	9.11	7.76	0.54	3.40	1.11	17.49	11.03	5.20	2.16	15.04	18.00	3.64
Thoseghar	lawii	seed	17.72	7.82	7.36	8.93	9.06	0.85	3.35	1.19	14.19	12.58	5.10	1.40	16.16	15.64	5.61
Thoseghar	lawii	seed	18.43	11.35	7.56	11.04	8.37	0.72	3.78	1.42	10.86	12.91	5.40	1.66	21.11	22.80	5.91
Thoseghar	lawii	seed	18.78	9.44	8.12	8.83	8.57	0.62	3.17	1.01	17.67	12.05	4.28	2.75	17.00	18.88	4.94
Thoseghar	lawii	seed	19.04	9.49	8.65	8.52	7.51	0.69	3.17	1.04	10.68	11.29	5.38	2.39	19.28	19.00	5.53
Thoseghar	lawii	seed	14.72	7.56	6.90	7.61	7.86	0.36	2.99	0.94	14.92	10.45	4.99	1.12	14.79	15.12	4.37
Thoseghar	lawii	seed	17.72	10.15	8.78	9.18	8.98	0.49	2.94	1.06	14.47	11.62	4.05	1.20	17.85	20.30	4.92
Thoseghar	lawii	seed	17.82	9.54	7.20	9.23	8.65	0.29	3.12	1.01	14.57	11.36	4.89	1.12	18.14	19.08	5.12
Thoseghar	lawii	seed	15.30	7.23	5.45	8.09	7.38	0.64	3.20	1.09	8.40	10.22	4.72	1.10	15.70	14.45	3.45
Thoseghar	lawii	seed	16.60	8.53	8.55	10.38	7.74	0.67	3.63	1.16	16.32	11.23	4.97	1.17	17.14	17.06	5.24
Thoseghar	lawii	seed	19.32	10.64	8.07	8.85	8.95	0.92	3.48	1.16	8.47	14.21	4.87	0.69	17.21	21.28	5.31
Thoseghar	lawii	seed	17.38	8.78	6.62	6.84	8.14	0.54	3.35	1.14	14.54	11.21	5.27	0.87	15.21	17.63	4.44
Thoseghar	lawii	seed	17.92	10.36	6.95	8.09	7.53	0.57	3.63	1.27	10.81	10.70	4.72	1.60	15.56	20.72	4.92
Thoseghar	lawii	seed	16.58	8.58	6.97	7.88	8.08	0.58	3.27	1.14	13.53	11.78	4.80	1.53	14.92	17.16	4.58
Thoseghar	lawii	seed	14.51	9.24	7.64	7.78	9.44	0.69	3.48	1.16	14.39	12.91	5.07	2.80	15.01	18.51	4.89
Thoseghar	lawii	seed	18.32	8.40	7.31	8.42	7.30	0.57	3.70	1.27	14.36	11.89	5.05	2.26	17.05	16.80	4.00
Thoseghar	lawii	seed	15.96	7.59	8.45	9.92	6.97	0.59	2.89	1.09	12.59	10.57	4.94	1.40	15.95	15.18	4.67
Thoseghar	lawii	seed	15.73	8.55	6.57	6.79	8.04	0.72	3.12	1.16	15.05	11.62	4.38	1.66	16.04	17.12	3.72
Thoseghar	lawii	seed	12.46	5.02	3.85	5.17	8.42	0.69	2.97	1.19	12.97	13.09	4.05	1.96	12.87	10.04	2.84
Thoseghar	lawii	seed	19.62	9.52	6.98	8.70	8.68	0.85	3.35	1.11	16.27	14.28	5.43	1.78	19.81	19.04	3.52
Chalkewadi	lawii	seed	9.94	4.67	4.00	4.33	6.06	0.24	2.18	0.83	5.96	6.60	1.85	0.33	10.54	9.67	2.31
Chalkewadi	lawii	seed	10.07	4.87	5.99	5.60	4.46	0.21	2.71	0.99	9.72	7.44	1.72	0.45	10.67	9.74	3.12
Chalkewadi	lawii	seed	10.37	4.46	4.46	5.93	4.69	0.19	2.23	0.78	10.55	7.75	2.23	0.23	11.02	8.92	2.83
Chalkewadi	lawii	seed	13.22	7.08	5.48	6.69	8.07	0.39	2.33	0.96	3.01	8.99	2.66	0.85	12.33	14.15	3.26
Chalkewadi	lawii	seed	8.49	3.75	4.59	5.80	6.87	0.36	2.10	0.83	5.93	5.82	2.13	0.21	9.89	7.50	2.64
Chalkewadi	lawii	seed	13.68	5.71	5.83	6.29	7.25	0.36	2.64	1.04	11.35	7.93	2.66	0.56	13.83	11.47	2.23
Chalkewadi	lawii	seed	14.06	6.39	4.46	4.10	6.26	0.36	2.66	1.14	10.21	6.07	2.36	0.74	14.42	12.78	1.99
Chalkewadi	lawii	seed	11.80	5.15	6.42	6.82	6.72	0.29	2.38	1.01	14.20	7.77	2.36	0.26	12.48	10.30	3.78
Chalkewadi	lawii	seed	10.35	4.77	5.17	6.18	5.55	0.19	2.38	0.89	12.72	6.81	2.43	0.32	11.24	9.54	2.19
Chalkewadi	lawii	seed	12.41	6.70	4.97	5.52	7.89	0.59	3.02	0.94	15.19	7.67	2.58	0.32	12.49	13.40	2.23
Chalkewadi	lawii	seed	13.60	5.53	5.40	6.69	6.08	0.36	2.43	0.94	10.21	8.69	2.84	0.28	13.66	11.08	2.78
Chalkewadi	lawii	seed	7.50	2.23	3.32	3.70	5.04	0.26	2.26	0.89	6.32	5.64	1.52	0.37	8.47	4.46	1.45
Chalkewadi	lawii	seed	12.86	6.52	5.02	5.47	6.72	0.31	2.54	0.91	13.05	6.76	2.15	0.49	13.06	13.14	3.09
Chalkewadi	lawii	seed	11.37	4.90	4.36	4.71	4.99	0.16	2.08	0.81	7.24	6.76	1.97	0.56	11.84	9.90	2.45
Chalkewadi	lawii	seed	11.03	4.97	5.43	7.15	7.00	0.44	2.56	1.01	9.55	7.42	2.18	0.28	11.20	9.94	2.97
Chalkewadi	lawii	seed	8.83	2.94	4.64	5.50	6.08	0.26	2.21	0.96	6.86	6.81	2.20	0.29	10.17	5.88	1.98
Chalkewadi	lawii	seed	10.02	4.46	3.98	4.20	5.22	0.41	2.43	0.96	9.64	6.93	2.38	0.54	11.22	8.92	1.83
Chalkewadi	lawii	seed	12.10	5.25	6.16	6.90	7.18	0.26	2.59	0.96	9.54	8.43	3.07	0.43	12.15	10.50	3.29
Chalkewadi	lawii	seed	12.20	5.35	5.38	5.52	5.88	0.19	2.21	0.94	14.16	6.91	1.87	0.47	11.57	10.70	3.02
Chalkewadi	lawii	seed	9.64	3.91	4.69	5.04	5.96	0.36	2.59	1.06	16.00	6.25	1.97	0.22	10.10	7.90	2.18
Chalkewadi	lawii	seed	11.01	4.16	5.07	6.79	5.81	0.31	2.46	0.76	6.13	6.78	2.58	0.57	11.65	8.32	2.28
Chalkewadi	lawii	seed	8.55	3.52	3.42	4.51	4.56	0.34	2.03	0.99	9.36	5.87	1.87	0.45	9.12	7.04	2.62
Chalkewadi	lawii	seed	10.81	5.48	4.21	5.32	5.02	0.19	2.33	0.83	9.03	6.53	1.70	0.82	9.89	10.96	2.19
Chalkewadi	lawii	seed	13.14	5.81	5.17	5.60	5.96	0.16	2.00	0.81	9.44	7.37	2.33	0.45	11.02	11.62	3.31
Chalkewadi	lawii	seed	10.58	4.87	4.59	6.49	5.02	0.19	2.26	0.86	10.28	6.12	1.64	0.12	11.74	9.81	2.08
Chalkewadi	lawii	seed	13.32	6.22	5.05	6.01	5.58	0.49	2.54	0.78	10.55	6.45	1.85	0.42	13.64	12.43	3.25
Chalkewadi	lawii	seed	12.38	5.35	5.86	5.78	6.64	0.29	2.64	0.94	5.98	6.83	2.71	0.89	12.11	10.89	3.01
Chalkewadi	lawii	seed	12.91	5.35	4.64	4.58	5.45	0.21	2.36	0.83	10.91	7.39	2.36	0.37	12.18	10.71	2.21
Chalkewadi	lawii	seed	11.70	5.18	4.16	6.64	6.54	0.34	2.10	0.76	9.39	7.59	1.97	0.73	11.09	10.36	2.70
Chalkewadi	lawii	seed	12.51	6.47	4.72	5.60	6.08	0.44	2.41	1.14	8.50	8.03	2.51	0.65	13.10	12.96	2.89
Kaas	lawii	transplant	16.39	9.15	7.15	9.33	7.96	0.47	2.79	1.06	14.60	10.04	3.71	0.87	14.10	18.13	3.98
Kaas	lawii	transplant	19.97	10.29	8.03	8.80	9.11	0.42	2.89	1.20	10.08	11.84	4.61	1.25	16.61	20.53	5.00
Kaas	lawii	transplant	19.82	10.39	8.87	9.46	9.97	1.06	2.63	1.12	8.86	11.82	4.41	0.77	17.12	20.80	5.09
Kaas	lawii	transplant	19.01	11.49	7.42	8.47	9.08	0.80	3.24	1.05	12.65	10.50	3.87	0.64	19.20	23.00	4.13
Kaas	lawii	transplant	19.90	10.88	9.23	8.44	9.46	1.03	3.50	1.02	9.88	11.66	4.58	0.44	16.93	21.72	6.04
Kaas	lawii	transplant	13.85	6.99	6.54	6.82	7.53	0.37	2.66	1.26	5.99	8.84	3.97	0.59	10.12	13.89	3.12
Kaas	lawii	transplant	15.33	8.31	6.59	7.37	7.18	0.73	2.91	1.06	10.08	9.71	3.85	0.28	12.03	16.63	3.61
Kaas	lawii	transplant	18.76	9.55	8.01	9.46	9.67	1.08	3.36	1.06	12.32	11.31	4.38	0.69	14.68	19.17	5.02
Kaas	lawii	transplant	20.41	12.02	8.69	10.32	9.34	0.67	3.38	1.10	16.46	11.36	4.31	1.43	17.32	24.03	5.56
Kaas	lawii	transplant	22.79	11.59	9.05	10.90	9.95	0.57	3.00	1.12	13.00	12.35	4.20	1.38	20.29	23.13	6.02
Kaas	lawii	transplant	21.30	11.59	9.66	10.27	9.79	0.62	2.89	1.03	10.79	13.29	4.48	0.79	18.34	23.18	6.45
Kaas	lawii	transplant	19.47	13.26	8.29	10.90	8.24	0.65	2.51	0.89	14.53	12.96	5.24	0.28	16.17	26.55	5.20
Kaas	lawii	transplant	21.27	11.74	8.69	11.74	10.33	0.75	3.62	1.09	12.65	13.16	4.81	1.40	19.61	23.54	5.60
Kaas	lawii	transplant	18.53	9.63	7.93	9.20	9.97	0.57	3.48	1.15	8.76	11.33	3.72	1.55	16.20	19.32	4.90
Kaas	lawii	transplant	22.29	12.60	10.57	10.98	10.38	0.83	3.12	1.12	14.27	13.09	4.94	1.93	20.91	25.17	7.51
Kaas	lawii	transplant	18.58	9.89	7.30	9.71	7.00	0.42	2.40	0.81	8.15	11.21	4.48	0.31	15.96	19.87	4.23
Kaas	lawii	transplant	20.23	11.08	8.92	10.02	9.18	0.65	2.91	1.14	9.91	12.02	5.02	1.17	18.31	22.17	5.67
Kaas	lawii	transplant	15.40	10.22	6.92	9.96	7.58	0.57	2.76	0.78	10.59	8.79	3.28	0.56	12.48	20.43	3.88
Kaas	lawii	transplant	19.21	9.15	7.83	8.34	8.65	0.34	2.67	0.64	11.63	11.13	3.78	0.74	17.89	18.32	4.41
Kaas	lawii	transplant	16.32	7.90	7.42	8.26	8.37	0.37	2.41	0.99	13.05	9.89	4.21	0.74	13.87	15.81	4.52
Kaas	lawii	transplant	20.51	10.98	8.62	10.83	7.99	0.45	3.09	1.13	17.86	12.91	4.05	2.13	18.17	22.00	5.67
Kaas	lawii	transplant	18.48	10.55	8.11	9.25	8.80	0.85	3.16	1.14	11.25	11.18	4.23	2.61	16.00	21.13	5.12
Kaas	lawii	transplant	19.29	10.98	8.31	10.96	8.63	0.65	2.78	0.99	10.97	11.84	4.25	2.35	17.77	21.99	5.13
Kaas	lawii	transplant	18.70	10.19	9.23	10.14	10.12	0.67	3.11	1.04	16.03	13.19	4.28	2.27	16.89	20.34	6.32
Kaas	lawii	transplant	17.33	9.20	6.76	7.93	8.04	0.40	3.03	1.01	6.48	10.90	3.97	2.02	14.19	18.60	3.73
Kaas	lawii	transplant	17.28	9.00	7.04	8.21	7.66	0.57	2.85	1.06	6.40	10.50	3.82	1.64	15.10	18.09	4.00
Kaas	lawii	transplant	22.24	10.95	10.14	13.80	10.81	1.13	3.41	1.19	22.33	14.13	5.32	1.81	20.11	21.91	7.12
Kaas	lawii	transplant	18.45	9.38	8.52	9.08	9.29	0.73	3.08	1.14	10.95	10.93	5.17	2.05	15.05	18.77	5.05
Kaas	lawii	transplant	19.49	9.99	8.06	10.42	9.11	0.50	3.00	1.09	14.30	11.23	4.43	2.16	16.92	19.96	5.02
Kaas	lawii	transplant	19.67	11.16	8.21	9.63	9.31	0.42	3.14	1.01	11.99	10.75	4.94	1.87	17.09	22.35	4.99
Thoseghar	lawii	transplant	19.03	10.37	8.80	7.70	10.07	0.52	3.91	1.20	16.64	14.61	5.75	1.33	17.00	20.81	5.67
Thoseghar	lawii	transplant	17.49	7.35	7.27	8.87	8.52	0.52	3.23	1.09	17.65	11.41	4.02	0.69	14.59	14.50	4.20
Thoseghar	lawii	transplant	18.81	10.98	7.73	10.60	9.77	0.40	3.38	1.17	14.88	12.50	5.27	0.77	16.81	21.98	4.76
Thoseghar	lawii	transplant	17.87	10.37	7.53	8.11	7.99	0.45	3.45	1.11	11.66	9.68	4.76	1.25	15.13	20.76	4.54
Thoseghar	lawii	transplant	17.10	8.18	5.27	5.57	8.70	0.60	3.49	1.20	11.00	11.61	4.28	0.94	14.87	16.36	2.30
Thoseghar	lawii	transplant	16.85	9.53	8.09	7.68	8.78	0.50	3.50	1.14	13.92	11.74	4.56	1.58	13.37	19.06	5.01
Thoseghar	lawii	transplant	18.68	9.71	7.55	7.88	9.01	0.55	3.21	1.20	13.79	11.99	4.86	1.02	15.94	19.41	4.50
Thoseghar	lawii	transplant	18.53	9.83	8.90	8.62	10.05	0.70	3.18	1.10	13.87	12.93	4.66	1.88	16.55	19.66	6.00
Thoseghar	lawii	transplant	14.46	6.08	5.75	5.52	7.86	0.57	3.32	1.01	11.40	9.05	4.18	2.67	12.05	12.15	2.70
Thoseghar	lawii	transplant	18.78	10.52	7.50	6.87	9.18	0.40	3.17	1.06	14.32	11.23	5.00	1.07	16.71	21.05	4.50
Thoseghar	lawii	transplant	17.66	10.16	7.55	10.14	8.85	0.57	3.40	1.11	18.06	11.05	5.22	2.16	15.06	20.36	4.43
Thoseghar	lawii	transplant	19.70	9.05	8.34	9.96	10.15	0.88	3.38	1.19	14.76	12.60	5.12	1.40	17.17	18.12	5.37
Thoseghar	lawii	transplant	20.41	12.58	8.54	12.07	9.46	0.75	3.78	1.16	11.43	12.93	5.42	1.66	18.13	25.18	5.64
Thoseghar	lawii	transplant	20.76	10.67	9.10	9.86	9.67	0.65	3.79	1.01	18.24	12.07	4.30	2.75	17.90	21.35	6.11
Thoseghar	lawii	transplant	21.02	10.72	9.63	9.56	8.60	0.73	3.63	1.07	11.25	11.31	5.40	2.39	19.23	21.44	6.36
Thoseghar	lawii	transplant	16.70	8.79	7.88	8.64	8.96	0.40	3.00	0.94	15.49	10.47	5.02	1.12	14.09	17.56	4.83
Thoseghar	lawii	transplant	19.70	11.38	9.76	10.22	10.07	0.52	3.10	1.06	15.04	11.64	4.08	1.20	17.70	22.76	6.70
Thoseghar	lawii	transplant	19.80	10.77	8.19	10.27	9.74	0.32	3.12	1.16	15.14	11.38	4.91	1.12	17.77	21.54	5.20
Thoseghar	lawii	transplant	17.28	8.46	6.43	9.13	8.47	0.67	3.21	1.09	8.97	10.24	4.74	1.10	15.23	16.92	3.35
Thoseghar	lawii	transplant	18.58	9.76	9.53	11.41	8.83	0.70	3.62	1.16	16.89	11.26	4.99	1.17	16.60	19.52	6.60
Thoseghar	lawii	transplant	19.62	11.87	9.05	9.89	10.05	0.95	3.50	1.16	9.04	14.23	4.89	0.69	19.31	23.74	6.04
Thoseghar	lawii	transplant	19.36	10.01	7.60	7.88	9.23	0.57	3.31	1.14	15.11	11.23	5.29	0.87	17.37	20.01	4.60
Thoseghar	lawii	transplant	19.90	11.59	7.93	9.13	8.63	0.60	3.70	1.28	11.38	10.72	4.73	1.60	17.55	20.02	4.91
Thoseghar	lawii	transplant	16.49	10.47	8.62	8.82	10.53	0.73	3.28	1.14	14.96	12.93	5.09	2.80	14.42	23.18	5.60
Thoseghar	lawii	transplant	18.09	9.63	8.29	9.46	8.40	0.60	3.71	1.06	14.93	11.92	5.08	2.26	18.00	20.94	5.27
Thoseghar	lawii	transplant	17.94	8.82	9.43	10.96	8.07	0.62	2.89	1.27	13.16	10.60	4.96	1.40	15.07	19.27	6.48
Thoseghar	lawii	transplant	17.71	9.78	7.55	7.83	9.13	0.75	3.11	1.11	15.62	11.64	5.10	1.66	14.97	17.56	4.50
Thoseghar	lawii	transplant	14.44	6.25	4.83	6.21	9.51	0.73	3.10	1.10	13.54	13.11	4.08	1.96	12.40	19.56	1.86
Thoseghar	lawii	transplant	18.31	9.77	7.95	8.89	9.15	0.61	2.98	1.20	14.01	11.72	4.82	1.60	18.92	12.50	4.87
Thoseghar	lawii	transplant	21.60	10.75	7.96	9.74	9.77	0.88	3.32	1.21	16.84	14.31	5.51	1.78	9.91	19.45	4.91
Chalkewadi	lawii	transplant	11.92	5.90	4.99	5.37	7.15	0.27	2.18	0.83	6.53	6.65	1.88	0.33	8.56	21.50	2.00
Chalkewadi	lawii	transplant	12.05	6.10	6.97	6.64	5.55	0.24	2.71	0.99	10.29	7.49	1.75	0.45	8.69	11.91	3.99
Chalkewadi	lawii	transplant	12.35	5.69	5.44	6.97	5.78	0.22	2.23	0.78	11.12	7.79	2.26	0.23	9.04	12.20	2.60
Chalkewadi	lawii	transplant	15.20	8.31	6.46	7.73	9.16	0.42	2.33	0.96	3.58	9.04	2.69	0.85	10.35	11.38	3.40
Chalkewadi	lawii	transplant	10.47	4.98	5.57	6.84	7.96	0.40	2.10	0.83	6.50	5.86	2.16	0.21	7.91	16.70	2.50
Chalkewadi	lawii	transplant	15.66	6.94	6.82	7.32	8.35	0.40	2.64	1.04	11.71	7.97	2.69	0.56	11.85	9.96	3.80
Chalkewadi	lawii	transplant	16.04	7.62	5.44	5.14	7.36	0.40	2.66	1.12	10.57	6.12	2.39	0.74	10.88	13.88	2.40
Chalkewadi	lawii	transplant	13.78	6.38	7.40	7.86	7.81	0.32	2.38	1.00	14.55	7.82	2.39	0.26	10.50	15.31	4.41
Chalkewadi	lawii	transplant	12.33	6.00	6.15	7.22	6.64	0.22	2.38	0.89	13.08	6.85	2.46	0.32	9.26	12.76	3.14
Chalkewadi	lawii	transplant	14.39	7.93	5.95	6.56	8.98	0.62	2.67	0.95	15.54	7.72	2.62	0.32	10.51	12.00	2.94
Chalkewadi	lawii	transplant	15.58	6.76	6.38	7.73	7.18	0.40	2.46	0.94	10.57	8.73	2.87	0.28	7.00	15.86	3.37
Chalkewadi	lawii	transplant	9.48	3.46	4.30	4.73	6.14	0.29	2.22	0.86	6.68	5.69	1.55	0.37	11.12	13.57	1.30
Chalkewadi	lawii	transplant	14.84	7.75	6.00	6.51	7.81	0.34	2.50	0.91	13.41	6.80	2.18	0.49	11.08	6.92	3.00
Chalkewadi	lawii	transplant	13.35	6.13	5.34	5.75	6.09	0.19	2.08	0.81	7.59	6.80	2.01	0.56	9.86	15.50	2.32
Chalkewadi	lawii	transplant	13.01	6.20	6.41	8.19	8.09	0.47	2.54	0.90	9.91	7.46	2.21	0.28	9.22	12.24	3.42
Chalkewadi	lawii	transplant	10.81	4.17	5.62	6.54	7.18	0.29	2.26	0.96	7.21	6.85	2.23	0.29	8.19	12.40	2.57
Chalkewadi	lawii	transplant	12.00	5.69	4.96	5.24	6.31	0.45	2.44	0.93	10.21	6.98	2.41	0.54	9.24	8.34	1.89
Chalkewadi	lawii	transplant	14.08	6.48	7.15	7.93	8.27	0.29	2.51	0.96	10.11	8.48	3.10	0.43	10.17	11.39	4.01
Chalkewadi	lawii	transplant	14.18	6.58	6.36	6.56	6.97	0.22	2.27	0.91	14.73	6.96	1.90	0.47	9.59	12.96	3.31
Chalkewadi	lawii	transplant	11.62	5.14	5.67	6.08	7.05	0.40	2.50	0.87	20.22	6.29	2.01	0.22	8.12	13.16	2.60
Chalkewadi	lawii	transplant	12.99	5.39	6.05	7.83	6.90	0.34	2.43	0.76	6.70	6.83	2.62	0.57	9.67	10.26	3.00
Chalkewadi	lawii	transplant	10.53	4.75	4.40	5.55	5.65	0.37	2.09	0.99	9.93	5.91	1.90	0.45	7.14	10.74	1.23
Chalkewadi	lawii	transplant	12.79	6.71	5.19	6.36	6.11	0.22	2.03	0.83	9.60	6.57	1.73	0.82	7.91	9.51	2.17
Chalkewadi	lawii	transplant	15.12	7.04	6.15	6.64	7.05	0.19	2.10	0.80	10.01	7.41	2.36	0.45	9.04	13.42	3.14
Chalkewadi	lawii	transplant	12.56	6.10	5.57	7.53	6.11	0.22	2.23	0.88	10.85	6.17	1.68	0.12	9.76	14.07	2.50
Chalkewadi	lawii	transplant	15.30	7.45	6.03	7.04	6.67	0.52	2.46	0.78	11.12	6.50	1.88	0.42	11.66	12.12	3.03
Chalkewadi	lawii	transplant	14.36	6.58	6.84	6.82	7.74	0.32	2.65	0.92	6.55	6.88	2.74	0.89	10.13	14.89	3.82
Chalkewadi	lawii	transplant	14.89	6.58	5.62	5.62	6.54	0.24	2.32	0.81	11.48	7.44	2.39	0.37	10.20	13.16	2.61
Chalkewadi	lawii	transplant	13.68	6.41	5.14	7.68	7.63	0.37	2.10	0.78	9.96	7.64	2.01	0.73	9.11	13.15	2.13
Chalkewadi	lawii	transplant	13.29	6.25	5.87	6.69	7.11	0.33	2.36	0.90	10.36	7.09	2.24	0.45	9.51	12.80	2.85
Kaas	oppositofolia	wild	21.30	14.02	9.73	11.61	11.57	0.90	3.68	1.19	14.00	16.08	7.04	2.06	25.33	21.38	6.89
Kaas	oppositofolia	wild	17.12	7.76	7.34	6.73	7.05	0.75	2.67	0.81	15.93	11.61	6.10	2.08	21.01	14.76	4.64
Kaas	oppositofolia	wild	18.88	10.68	7.58	6.94	8.19	0.70	3.06	1.05	23.40	14.11	4.30	2.55	19.98	20.73	5.23
Kaas	oppositofolia	wild	20.37	9.55	7.93	8.49	8.79	0.92	3.24	1.03	25.74	12.99	4.10	3.92	15.56	17.84	5.04
Kaas	oppositofolia	wild	20.71	12.10	9.14	9.50	7.23	1.04	3.81	1.35	22.25	14.76	6.12	2.57	24.92	19.24	6.25
Kaas	oppositofolia	wild	16.69	8.26	7.62	7.04	8.90	0.56	3.33	1.19	18.54	12.19	6.30	2.44	22.14	14.46	5.51
Kaas	oppositofolia	wild	17.84	8.46	7.21	6.60	6.26	0.64	3.76	1.19	13.61	12.80	5.84	1.85	17.81	14.02	5.55
Kaas	oppositofolia	wild	14.96	8.57	6.43	6.30	7.29	0.64	2.21	0.84	12.83	10.67	4.95	1.83	20.97	17.46	3.43
Kaas	oppositofolia	wild	16.45	8.74	7.37	7.04	6.86	0.62	2.67	0.99	24.21	11.71	5.28	2.87	15.87	17.57	4.24
Kaas	oppositofolia	wild	16.83	8.86	7.39	9.14	8.27	0.52	3.02	0.97	14.99	10.24	5.05	3.28	17.51	15.20	3.72
Kaas	oppositofolia	wild	18.82	9.91	7.37	8.51	8.65	0.43	3.48	1.12	22.45	13.28	4.19	4.19	19.34	17.96	5.18
Kaas	oppositofolia	wild	17.21	10.31	6.02	8.18	8.31	0.75	3.48	1.22	20.50	11.61	4.52	2.08	18.72	15.74	3.01
Kaas	oppositofolia	wild	18.38	9.89	7.32	8.33	8.45	0.86	3.23	1.22	18.87	12.19	4.98	2.11	18.54	16.44	5.10
Kaas	oppositofolia	wild	19.85	10.99	8.10	8.43	9.53	0.55	2.64	0.86	16.51	13.31	5.69	3.28	18.15	15.36	4.13
Kaas	oppositofolia	wild	15.21	8.01	5.82	5.18	8.76	0.33	2.79	0.94	14.45	10.49	5.51	1.52	17.75	13.80	4.19
Kaas	oppositofolia	wild	17.04	8.32	6.65	7.62	6.81	0.50	2.57	1.04	19.63	12.60	5.38	4.09	19.77	16.75	3.14
Kaas	oppositofolia	wild	17.46	9.59	7.75	6.88	7.63	0.69	2.54	0.91	14.27	12.07	6.20	2.59	20.67	16.07	5.51
Kaas	oppositofolia	wild	22.92	11.81	10.26	11.63	9.45	0.81	3.68	1.17	26.49	16.28	6.88	2.92	25.49	20.64	7.09
Kaas	oppositofolia	wild	14.81	5.97	6.27	5.31	8.71	0.30	2.64	0.86	18.64	8.99	4.19	3.07	16.32	11.40	3.99
Kaas	oppositofolia	wild	16.92	8.31	6.93	7.54	7.18	0.72	2.69	0.84	19.48	12.65	5.54	5.49	18.09	12.87	4.65
Kaas	oppositofolia	wild	21.63	12.20	8.64	9.96	9.41	0.75	3.96	1.17	24.00	15.65	6.50	4.88	27.10	21.67	5.13
Kaas	oppositofolia	wild	22.75	13.18	8.97	8.97	10.53	1.18	4.01	1.47	19.43	17.68	5.41	1.91	23.29	25.40	5.86
Kaas	oppositofolia	wild	22.91	12.37	10.36	10.34	11.43	0.75	3.89	1.04	17.91	18.21	7.11	5.54	29.10	24.23	7.30
Kaas	oppositofolia	wild	17.01	9.11	5.79	6.68	11.05	0.57	2.69	0.91	17.02	12.12	5.18	3.15	18.69	17.00	4.60
Kaas	oppositofolia	wild	21.84	10.34	8.00	8.08	8.42	0.97	2.95	1.07	32.28	14.15	7.04	3.86	22.88	22.00	5.48
Kaas	oppositofolia	wild	21.45	11.91	7.87	8.53	9.18	0.79	3.00	0.97	22.68	13.89	6.07	2.92	22.15	23.89	4.23
Kaas	oppositofolia	wild	22.72	12.98	9.32	11.35	10.80	0.99	3.28	1.22	33.73	16.15	7.90	4.95	26.26	25.05	7.21
Kaas	oppositofolia	wild	22.15	13.41	8.66	11.07	10.50	0.79	3.68	1.12	26.87	14.50	6.93	2.95	22.12	24.00	5.14
Kaas	oppositofolia	wild	20.87	12.57	8.76	8.08	9.91	0.84	3.51	1.14	25.20	13.18	6.10	3.30	22.39	23.35	5.33
Kaas	oppositofolia	wild	22.36	13.56	10.34	11.43	10.08	1.36	3.56	1.19	32.18	16.03	6.60	6.17	23.44	21.46	5.92
Thoseghar	oppositofolia	wild	18.45	9.86	7.70	8.76	9.69	0.65	3.48	1.12	22.45	12.88	4.88	4.06	21.47	19.10	5.61
Thoseghar	oppositofolia	wild	20.33	11.16	8.26	9.14	8.56	0.84	3.05	1.12	21.89	14.66	5.78	3.96	23.04	22.00	5.23
Thoseghar	oppositofolia	wild	17.50	9.58	8.20	8.43	6.81	0.74	2.87	1.24	19.63	12.62	5.31	3.91	19.56	18.90	5.10
Thoseghar	oppositofolia	wild	17.59	9.13	6.73	7.92	8.13	0.97	3.07	1.07	27.48	11.89	5.16	3.35	21.00	19.03	3.00
Thoseghar	oppositofolia	wild	14.34	7.18	5.64	5.64	6.86	0.44	2.54	1.09	16.33	9.09	5.10	1.37	17.83	14.98	3.31
Thoseghar	oppositofolia	wild	17.59	9.58	7.72	8.38	8.20	0.60	3.63	1.24	26.31	13.36	5.36	3.33	16.79	18.10	5.32
Thoseghar	oppositofolia	wild	15.25	8.33	6.65	6.35	8.14	0.53	2.21	0.79	25.37	12.52	6.10	3.53	17.78	17.86	4.12
Thoseghar	oppositofolia	wild	21.72	12.23	8.64	9.96	7.76	1.05	3.30	1.32	26.59	13.46	6.20	4.72	25.00	23.65	5.87
Thoseghar	oppositofolia	wild	17.40	8.55	7.47	7.01	9.78	0.74	3.38	1.07	23.55	12.95	5.51	4.39	20.63	17.00	4.76
Thoseghar	oppositofolia	wild	18.36	10.64	7.75	9.40	7.90	0.89	2.67	1.12	16.66	10.95	4.52	2.95	21.72	21.32	4.98
Thoseghar	oppositofolia	wild	22.40	13.79	8.97	11.63	9.80	0.95	3.45	1.02	27.84	15.44	7.00	3.71	24.72	24.00	5.02
Thoseghar	oppositofolia	wild	18.06	9.74	8.31	7.82	9.98	1.03	3.15	1.30	22.58	11.28	5.03	3.51	20.83	20.10	4.42
Thoseghar	oppositofolia	wild	20.10	9.66	7.06	7.06	8.74	0.48	3.35	1.19	20.83	14.66	5.76	2.54	22.99	18.67	5.96
Thoseghar	oppositofolia	wild	19.49	11.71	7.80	9.09	9.96	0.75	3.20	1.03	27.36	14.78	5.61	4.37	22.69	19.00	4.13
Thoseghar	oppositofolia	wild	19.70	10.86	7.90	8.23	10.63	0.91	2.87	1.09	18.03	12.75	5.44	4.11	23.40	22.00	4.05
Thoseghar	oppositofolia	wild	20.05	11.71	8.79	10.92	9.64	1.16	3.48	1.47	26.16	12.95	4.62	2.62	23.42	21.98	5.79
Thoseghar	oppositofolia	wild	20.70	11.91	7.82	9.07	9.07	0.93	3.28	1.14	19.94	13.82	4.88	4.24	23.42	22.04	5.54
Thoseghar	oppositofolia	wild	20.47	10.01	7.80	8.69	9.19	0.75	2.29	1.19	30.76	15.29	5.49	4.06	22.50	18.93	5.32
Thoseghar	oppositofolia	wild	21.06	11.48	7.98	9.07	9.33	0.85	2.74	1.14	25.53	14.43	4.90	2.92	24.18	19.28	6.89
Thoseghar	oppositofolia	wild	17.74	10.58	8.71	8.46	9.08	0.80	3.48	1.31	27.76	11.68	5.80	2.92	20.70	20.00	4.14
Thoseghar	oppositofolia	wild	18.75	10.78	7.39	7.11	8.39	0.80	2.36	0.99	21.92	9.78	4.39	2.11	22.05	20.03	6.15
Thoseghar	oppositofolia	wild	20.09	12.08	9.19	9.55	8.55	1.00	3.45	1.30	25.53	15.42	7.04	2.13	22.99	22.34	4.04
Thoseghar	oppositofolia	wild	15.99	8.39	6.71	6.60	8.32	0.67	2.59	1.45	19.89	11.28	4.75	2.39	18.42	13.65	4.91
Thoseghar	oppositofolia	wild	18.78	10.02	8.53	9.14	7.32	0.80	2.72	0.73	28.70	11.05	4.08	1.68	20.91	19.28	6.57
Thoseghar	oppositofolia	wild	20.89	12.53	9.40	10.41	8.47	1.10	3.51	1.14	25.20	14.58	7.10	2.36	23.17	24.01	5.02
Thoseghar	oppositofolia	wild	19.93	11.73	7.85	9.78	8.99	0.71	2.82	1.09	25.91	13.89	5.08	3.71	23.22	19.82	6.53
Thoseghar	oppositofolia	wild	20.89	12.53	9.40	10.41	8.60	1.10	3.58	1.08	22.36	12.30	4.52	1.58	23.17	23.00	4.47
Thoseghar	oppositofolia	wild	19.13	11.07	7.06	8.05	8.84	0.99	2.95	1.09	24.36	14.66	4.80	4.39	23.78	21.34	5.75
Thoseghar	oppositofolia	wild	20.07	11.99	7.67	8.69	9.85	1.21	3.51	1.37	15.57	14.73	6.67	4.19	22.76	19.89	4.24
Thoseghar	oppositofolia	wild	19.37	11.29	7.47	8.71	9.23	0.88	3.07	1.14	23.77	12.34	5.89	3.81	22.18	19.34	4.49
Chalkewadi	oppositofolia	wild	18.87	10.67	7.57	6.93	8.18	0.69	3.05	1.04	23.39	14.10	4.80	2.54	19.97	20.72	5.22
Chalkewadi	oppositofolia	wild	20.36	9.54	7.92	8.48	8.78	0.91	3.23	1.02	25.73	12.98	5.74	3.91	15.55	17.83	5.03
Chalkewadi	oppositofolia	wild	17.69	10.01	8.03	10.77	8.51	0.53	2.67	1.19	14.83	12.14	5.87	2.24	20.83	18.92	5.15
Chalkewadi	oppositofolia	wild	16.31	9.68	6.73	7.92	7.54	0.70	2.74	1.17	20.52	13.36	5.44	3.25	12.92	17.47	2.41
Chalkewadi	oppositofolia	wild	17.70	8.31	6.15	7.04	7.37	0.61	3.91	1.22	23.88	11.53	4.45	2.36	14.52	15.03	3.00
Chalkewadi	oppositofolia	wild	17.37	10.69	6.55	8.33	7.16	0.58	3.78	1.35	19.48	14.00	5.51	2.36	23.66	18.46	5.21
Chalkewadi	oppositofolia	wild	22.16	12.26	9.27	10.90	9.17	1.28	4.19	1.37	22.43	15.80	4.90	3.76	19.37	24.21	5.30
Chalkewadi	oppositofolia	wild	23.09	13.58	9.53	10.24	11.02	1.36	3.68	1.17	26.49	16.89	6.99	5.56	22.73	24.96	5.40
Chalkewadi	oppositofolia	wild	19.10	9.60	8.48	9.19	11.13	1.00	3.76	1.55	26.39	15.77	5.31	4.24	14.63	19.05	3.61
Chalkewadi	oppositofolia	wild	16.92	9.00	7.16	8.20	8.99	0.37	2.57	0.94	14.27	10.80	6.83	1.60	14.64	17.69	4.76
Chalkewadi	oppositofolia	wild	19.72	11.77	8.66	8.18	9.64	0.70	3.61	1.09	24.64	14.58	4.78	4.39	16.47	24.24	6.08
Chalkewadi	oppositofolia	wild	21.49	13.26	9.35	11.15	10.71	1.41	4.17	1.36	27.48	15.80	5.61	4.27	19.04	26.87	4.40
Chalkewadi	oppositofolia	wild	22.59	11.23	8.10	9.96	9.84	1.21	3.56	1.32	17.65	15.34	7.11	2.57	20.13	18.54	4.99
Chalkewadi	oppositofolia	wild	20.87	10.46	8.89	8.41	9.51	0.77	4.22	1.37	29.64	11.10	6.58	2.31	18.51	18.96	5.32
Chalkewadi	oppositofolia	wild	21.79	12.70	8.92	8.53	10.31	0.76	3.86	1.20	27.84	17.50	5.89	4.60	19.44	22.34	5.81
Chalkewadi	oppositofolia	wild	19.37	10.11	8.18	8.64	10.07	0.80	2.57	0.76	19.66	13.46	6.76	3.53	16.07	17.70	5.02
Chalkewadi	oppositofolia	wild	22.53	13.45	8.61	8.66	9.17	0.99	3.40	1.35	23.55	17.04	6.32	2.51	19.52	22.12	5.77
Chalkewadi	oppositofolia	wild	15.24	8.22	7.16	7.67	8.66	0.66	2.21	0.84	12.83	11.53	6.73	3.07	21.93	17.03	4.98
Chalkewadi	oppositofolia	wild	22.81	12.94	9.27	9.96	8.85	0.83	3.63	1.22	20.96	15.77	5.08	4.55	20.89	21.65	6.08
Chalkewadi	oppositofolia	wild	23.88	13.88	8.69	8.97	10.34	0.66	3.53	1.27	31.39	19.28	6.25	2.79	21.17	23.32	5.14
Chalkewadi	oppositofolia	wild	19.72	10.90	7.77	8.43	9.96	0.88	3.20	1.03	27.36	15.19	6.93	4.27	25.96	19.47	6.22
Chalkewadi	oppositofolia	wild	18.88	10.21	8.86	7.82	8.61	0.84	3.35	1.24	23.11	13.61	6.40	4.60	26.74	17.88	5.48
Chalkewadi	oppositofolia	wild	23.01	12.41	9.25	10.29	10.71	1.27	4.06	1.57	23.93	17.15	4.70	5.56	26.11	21.56	4.12
Chalkewadi	oppositofolia	wild	13.84	6.05	6.12	5.61	9.50	0.43	2.69	1.17	19.83	11.56	6.48	4.32	20.75	12.13	3.41
Chalkewadi	oppositofolia	wild	18.31	10.08	8.76	9.98	7.76	0.93	3.78	1.37	23.16	14.88	4.04	2.54	22.02	19.08	4.03
Chalkewadi	oppositofolia	wild	16.38	7.86	6.68	7.42	8.62	0.39	2.84	1.09	21.49	12.40	4.39	3.48	20.88	15.15	4.41
Chalkewadi	oppositofolia	wild	21.17	11.99	8.53	8.38	7.84	1.03	3.68	1.14	14.27	16.66	4.32	4.45	24.69	19.12	7.65
Chalkewadi	oppositofolia	wild	16.57	7.71	10.52	9.22	7.45	0.55	3.43	1.07	16.33	11.43	6.10	3.63	20.45	13.93	6.43
Chalkewadi	oppositofolia	wild	21.39	12.56	8.64	10.49	9.50	1.31	3.48	1.21	20.29	15.32	4.39	3.40	24.66	21.04	5.43
Chalkewadi	oppositofolia	wild	20.40	11.34	8.64	8.13	9.50	0.76	3.05	1.07	11.66	12.52	6.22	1.93	22.20	21.00	4.35
Kaas	oppositofolia	seed	20.79	12.07	9.63	11.44	11.12	6.02	3.66	1.17	14.11	16.05	7.03	2.03	22.73	20.72	7.01
Kaas	oppositofolia	seed	16.61	7.90	7.24	6.56	7.05	3.82	2.64	0.79	16.04	11.58	6.09	2.06	18.10	15.64	4.42
Kaas	oppositofolia	seed	14.81	8.66	6.08	6.61	6.59	3.17	2.62	1.11	18.54	11.20	3.70	2.28	12.69	16.38	3.42
Kaas	oppositofolia	seed	17.64	9.61	7.47	8.20	8.59	4.73	2.45	0.97	19.29	12.95	4.32	2.97	21.02	19.53	5.81
Kaas	oppositofolia	seed	20.20	10.97	9.04	9.33	8.28	5.23	3.79	1.32	22.36	14.73	6.11	2.54	21.85	19.45	6.03
Kaas	oppositofolia	seed	16.18	8.04	7.52	6.87	8.12	3.87	3.30	1.17	18.65	12.16	6.29	2.41	18.45	15.04	4.96
Kaas	oppositofolia	seed	17.33	8.43	7.11	6.43	6.59	3.70	3.74	1.17	13.72	12.77	5.83	1.83	16.91	15.42	4.78
Kaas	oppositofolia	seed	14.45	7.76	6.33	6.13	6.83	3.49	2.19	0.82	12.94	10.64	4.94	1.80	17.00	15.68	4.79
Kaas	oppositofolia	seed	15.94	8.22	7.27	6.87	7.03	3.87	2.64	0.97	24.32	11.68	5.27	2.84	15.19	16.48	4.22
Kaas	oppositofolia	seed	16.32	8.37	7.29	8.97	8.27	4.62	3.00	0.94	15.10	10.21	5.04	3.25	16.66	15.48	3.95
Kaas	oppositofolia	seed	18.31	9.40	7.27	8.34	8.30	4.33	3.46	1.09	22.56	13.25	4.18	4.16	18.57	17.86	4.69
Kaas	oppositofolia	seed	16.70	9.19	5.92	8.01	7.71	4.20	3.46	1.20	20.61	11.58	4.51	2.06	17.91	15.94	5.15
Kaas	oppositofolia	seed	17.87	9.28	7.22	8.16	8.14	4.47	3.20	1.20	18.98	12.16	4.97	2.08	17.95	16.88	4.62
Kaas	oppositofolia	seed	19.34	10.20	8.00	8.26	8.90	4.45	2.62	0.84	16.62	13.28	5.68	3.25	18.49	17.10	4.51
Kaas	oppositofolia	seed	14.70	7.55	5.72	5.01	7.13	2.84	2.77	0.92	14.56	10.46	5.50	1.50	15.97	14.00	3.40
Kaas	oppositofolia	seed	16.53	8.16	6.55	7.45	6.98	3.94	2.54	1.02	19.74	12.57	5.37	4.06	17.90	16.39	4.73
Kaas	oppositofolia	seed	16.95	8.90	7.65	6.71	7.48	3.90	2.52	0.89	14.38	12.04	6.19	2.56	18.56	16.26	5.03
Kaas	oppositofolia	seed	22.41	11.37	10.16	11.46	10.20	6.05	3.66	1.15	26.60	16.25	6.87	2.89	23.70	21.27	7.34
Kaas	oppositofolia	seed	14.30	6.42	6.17	5.14	7.25	2.93	2.62	0.84	18.75	8.96	4.18	3.05	15.06	12.59	3.51
Kaas	oppositofolia	seed	16.41	8.12	6.83	7.37	7.21	4.06	2.67	0.82	19.59	12.62	5.53	5.46	17.00	14.39	4.19
Kaas	oppositofolia	seed	21.12	11.24	7.82	8.48	8.28	3.98	3.94	1.15	21.50	15.62	6.49	4.85	23.86	21.14	4.57
Kaas	oppositofolia	seed	22.24	12.01	8.87	8.80	9.75	5.08	3.99	1.45	19.54	17.65	5.40	1.88	22.51	23.56	5.67
Kaas	oppositofolia	seed	22.40	11.65	10.26	10.17	10.89	5.55	3.86	1.02	18.02	18.18	7.10	5.51	25.50	23.07	7.32
Kaas	oppositofolia	seed	16.50	8.54	5.69	6.51	8.65	3.52	2.67	0.89	17.13	12.09	5.17	3.12	17.34	16.49	3.59
Kaas	oppositofolia	seed	21.33	10.37	7.90	7.91	8.23	4.52	2.92	1.04	32.39	14.12	7.03	3.83	21.85	21.41	5.14
Kaas	oppositofolia	seed	20.94	11.06	7.77	8.36	8.69	4.58	2.97	0.94	22.79	13.86	6.06	2.89	21.29	22.17	4.80
Kaas	oppositofolia	seed	22.21	11.91	9.22	11.18	10.57	5.92	3.25	1.20	33.84	16.12	7.20	4.93	23.98	23.38	7.12
Kaas	oppositofolia	seed	21.64	11.98	8.56	10.90	10.19	5.63	3.66	1.09	26.98	14.47	6.92	2.92	10.57	22.56	3.62
Kaas	oppositofolia	seed	20.36	11.24	8.66	7.91	9.17	4.55	3.48	1.12	25.31	13.15	6.09	3.28	21.12	21.58	5.44
Kaas	oppositofolia	seed	21.85	12.11	10.24	11.26	10.48	6.26	3.53	1.17	32.29	16.00	6.59	6.15	22.39	21.38	6.53
Thoseghar	oppositofolia	seed	19.89	10.51	8.54	7.96	8.94	4.51	3.03	1.04	11.77	12.49	4.87	1.90	20.33	20.17	4.89
Thoseghar	oppositofolia	seed	18.15	9.64	7.53	7.68	8.47	3.87	3.24	1.06	23.03	13.46	4.81	3.27	19.20	18.96	4.99
Thoseghar	oppositofolia	seed	19.83	10.66	7.99	8.64	8.38	4.59	3.11	1.22	23.92	13.79	5.58	3.91	20.73	21.15	4.97
Thoseghar	oppositofolia	seed	17.08	9.20	8.01	9.43	8.11	5.41	2.74	1.19	17.34	12.35	5.29	3.05	17.66	18.27	4.96
Thoseghar	oppositofolia	seed	16.44	8.63	6.63	7.75	7.73	4.30	2.88	1.10	24.11	12.59	3.97	3.27	17.69	17.64	3.26
Thoseghar	oppositofolia	seed	15.51	8.00	5.79	6.17	6.73	3.63	3.20	1.13	20.21	10.28	4.23	1.84	16.80	16.31	3.63
Thoseghar	oppositofolia	seed	16.97	9.12	7.03	8.19	7.82	4.25	3.68	1.27	23.01	13.65	4.09	2.82	16.11	17.71	4.33
Thoseghar	oppositofolia	seed	18.19	9.69	7.86	8.46	9.11	5.51	3.18	1.06	24.01	14.13	5.54	3.62	19.00	19.98	5.09
Thoseghar	oppositofolia	seed	21.89	11.87	8.98	9.93	8.82	5.56	3.65	1.31	23.80	15.14	5.40	5.12	23.08	23.34	6.10
Thoseghar	oppositofolia	seed	17.74	9.04	7.87	7.93	9.31	4.88	3.55	1.29	25.08	14.33	5.67	4.29	18.90	18.02	5.02
Thoseghar	oppositofolia	seed	17.13	9.54	7.35	8.63	7.79	4.42	2.59	1.01	15.58	10.84	4.42	2.25	18.35	19.09	4.47
Thoseghar	oppositofolia	seed	20.55	11.81	8.71	9.74	9.11	4.63	3.50	1.03	26.35	14.98	5.31	4.03	21.25	21.83	5.24
Thoseghar	oppositofolia	seed	19.26	10.23	8.73	9.32	10.12	5.87	3.63	1.32	25.14	13.51	5.14	3.86	20.19	20.76	5.28
Thoseghar	oppositofolia	seed	20.83	10.47	7.48	8.34	8.89	4.99	3.43	1.23	19.35	14.97	6.09	2.53	21.82	20.61	5.43
Thoseghar	oppositofolia	seed	19.67	11.06	8.24	8.58	9.31	4.64	3.68	1.19	28.61	12.91	5.66	3.31	20.81	19.90	4.91
Thoseghar	oppositofolia	seed	20.23	10.87	8.31	8.21	9.68	4.77	3.34	1.24	23.04	15.09	5.68	4.33	21.63	20.67	4.88
Thoseghar	oppositofolia	seed	19.20	10.68	8.38	9.61	9.03	4.84	3.00	1.26	23.02	13.17	5.59	3.05	20.43	22.24	5.38
Thoseghar	oppositofolia	seed	21.10	11.57	8.11	8.70	8.86	4.79	3.32	1.22	21.85	15.40	6.10	3.35	22.01	18.63	5.47
Thoseghar	oppositofolia	seed	17.34	8.80	7.38	8.01	8.31	4.15	2.65	1.20	26.38	13.38	4.98	3.54	17.90	20.85	4.64
Thoseghar	oppositofolia	seed	21.42	11.43	8.52	9.35	9.47	5.32	3.16	1.16	23.35	15.07	4.91	3.71	22.53	21.57	5.48
Thoseghar	oppositofolia	seed	20.30	11.25	8.60	8.55	8.96	4.85	3.48	1.27	29.69	15.45	5.65	2.83	21.32	19.85	4.81
Thoseghar	oppositofolia	seed	18.72	10.31	7.48	7.60	8.25	4.54	2.76	1.18	24.75	12.45	5.24	3.16	19.92	19.44	5.36
Thoseghar	oppositofolia	seed	18.97	10.75	8.92	8.52	8.45	4.54	3.38	1.25	24.43	14.49	4.72	3.34	19.97	22.67	4.85
Thoseghar	oppositofolia	seed	18.99	9.94	7.88	8.28	9.05	5.35	3.30	1.53	22.02	14.18	5.18	3.95	19.75	13.73	5.98
Thoseghar	oppositofolia	seed	15.80	8.46	7.22	6.21	6.09	2.52	2.68	0.93	24.37	11.27	4.26	2.97	16.41	18.79	4.74
Thoseghar	oppositofolia	seed	19.09	10.83	8.98	10.03	8.92	5.39	3.62	1.23	24.29	14.70	4.73	2.42	19.77	20.18	5.29
Thoseghar	oppositofolia	seed	17.64	9.95	7.16	8.43	8.02	3.97	2.81	1.07	23.81	13.11	4.41	3.57	18.83	20.49	5.00
Thoseghar	oppositofolia	seed	20.52	11.55	8.86	9.23	8.53	4.76	3.61	1.09	18.43	14.45	5.44	2.99	21.20	19.78	4.90
Thoseghar	oppositofolia	seed	17.34	9.67	8.69	8.47	9.36	5.27	3.17	1.08	20.46	13.01	4.52	3.99	19.21	21.35	6.53
Thoseghar	oppositofolia	seed	20.22	11.33	8.05	9.42	9.71	5.84	3.47	1.35	18.04	14.99	5.45	3.77	21.11	19.66	4.84
Chalkewadi	oppositofolia	seed	18.40	10.50	7.48	8.57	8.73	4.69	3.09	1.21	20.64	12.58	4.33	3.91	19.38	20.33	4.49
Chalkewadi	oppositofolia	seed	19.09	10.66	7.81	7.87	8.44	4.81	3.03	1.05	22.75	14.35	5.52	3.23	19.21	21.00	5.14
Chalkewadi	oppositofolia	seed	18.42	9.38	7.96	8.29	8.55	4.65	3.03	1.11	22.79	12.77	5.50	3.88	15.59	18.14	5.01
Chalkewadi	oppositofolia	seed	17.13	9.64	7.52	8.89	8.01	3.97	2.85	1.10	21.27	11.98	4.46	2.77	18.27	18.72	4.58
Chalkewadi	oppositofolia	seed	14.81	8.66	6.08	6.61	6.59	3.17	2.62	1.11	18.54	11.20	3.70	2.28	12.69	16.38	3.02
Chalkewadi	oppositofolia	seed	17.13	8.79	6.83	7.54	7.71	4.42	3.75	1.21	25.21	12.41	4.40	2.82	15.12	16.78	3.76
Chalkewadi	oppositofolia	seed	15.80	9.40	6.50	7.17	6.83	3.51	2.97	1.04	22.54	13.23	4.50	2.92	18.52	17.33	4.33
Chalkewadi	oppositofolia	seed	21.43	11.80	8.85	10.26	9.24	5.46	3.72	1.32	24.62	14.60	6.24	4.22	19.61	23.44	5.37
Chalkewadi	oppositofolia	seed	19.73	11.38	8.40	8.46	9.13	4.24	3.51	1.09	25.13	14.89	4.91	4.95	19.13	21.65	4.83
Chalkewadi	oppositofolia	seed	18.22	9.63	8.01	9.13	9.85	5.00	3.19	1.31	21.64	13.33	5.45	3.57	15.56	19.18	4.08
Chalkewadi	oppositofolia	seed	19.15	10.34	7.96	9.75	9.65	5.67	2.99	0.95	21.16	13.09	4.90	2.63	17.55	20.52	5.26
Chalkewadi	oppositofolia	seed	18.38	10.64	8.38	7.83	8.85	4.32	3.36	1.17	23.72	12.90	4.38	3.92	16.30	21.62	5.59
Chalkewadi	oppositofolia	seed	20.28	11.89	8.10	8.94	8.89	4.24	3.74	1.25	24.26	15.20	6.35	3.38	18.60	23.96	4.13
Chalkewadi	oppositofolia	seed	20.53	10.73	7.85	9.36	9.15	4.99	3.43	1.23	19.35	15.03	6.00	3.44	18.84	19.49	4.79
Chalkewadi	oppositofolia	seed	19.77	10.39	8.29	8.15	8.79	4.46	3.52	1.21	23.95	11.89	5.25	3.19	18.14	19.80	5.01
Chalkewadi	oppositofolia	seed	20.41	11.60	8.75	9.56	10.09	5.58	3.65	1.31	27.11	15.20	5.81	3.58	18.78	21.67	5.70
Chalkewadi	oppositofolia	seed	19.52	10.47	7.90	8.69	9.26	4.78	2.90	0.93	19.91	13.61	5.89	3.86	17.42	19.67	4.82
Chalkewadi	oppositofolia	seed	20.99	12.08	8.10	8.51	8.71	4.73	2.82	1.25	27.26	16.13	5.81	3.26	19.03	21.77	5.18
Chalkewadi	oppositofolia	seed	17.64	9.61	7.47	8.20	8.59	4.73	2.45	0.97	19.29	12.95	4.32	2.97	21.02	19.53	5.87
Chalkewadi	oppositofolia	seed	19.76	11.14	8.89	9.04	8.72	4.68	3.53	1.44	24.47	13.70	5.31	3.71	18.35	20.17	5.79
Chalkewadi	oppositofolia	seed	20.80	11.86	7.94	7.87	8.80	3.92	2.92	1.11	26.76	14.50	5.50	2.42	18.99	21.50	4.66
Chalkewadi	oppositofolia	seed	19.39	10.71	8.38	8.82	9.67	5.17	3.30	1.14	26.55	15.27	5.57	3.18	22.06	20.29	6.10
Chalkewadi	oppositofolia	seed	16.92	9.34	7.68	7.04	7.63	3.74	2.95	1.32	21.61	12.41	4.28	3.47	20.52	17.40	4.49
Chalkewadi	oppositofolia	seed	20.38	11.14	8.79	9.55	9.78	5.13	3.36	1.52	26.43	14.07	5.48	3.59	21.48	20.64	4.72
Chalkewadi	oppositofolia	seed	16.85	8.49	7.66	6.84	9.71	5.30	3.11	1.10	21.20	13.04	4.55	3.32	19.85	15.87	6.22
Chalkewadi	oppositofolia	seed	18.61	10.26	8.20	9.71	8.29	5.12	3.28	1.21	24.64	14.36	4.45	3.10	20.01	19.97	4.34
Chalkewadi	oppositofolia	seed	18.12	9.39	7.94	8.75	9.27	5.28	3.19	1.06	22.03	12.32	4.55	2.50	19.92	18.63	6.09
Chalkewadi	oppositofolia	seed	19.64	11.01	7.69	8.05	7.70	4.42	3.29	1.09	19.42	15.63	5.38	4.40	20.94	19.59	5.75
Chalkewadi	oppositofolia	seed	17.81	9.11	8.99	8.79	7.82	4.49	3.44	1.20	16.06	13.05	4.54	3.88	19.29	17.47	5.45
Chalkewadi	oppositofolia	seed	19.87	11.36	7.95	9.43	8.80	4.86	3.25	1.15	22.14	13.80	5.50	3.58	21.28	20.62	4.85
Kaas	oppositofolia	transplant	20.79	12.07	9.63	11.44	11.12	6.02	3.66	1.17	14.11	16.05	7.03	2.03	22.73	20.72	7.01
Kaas	oppositofolia	transplant	16.61	7.90	7.24	6.56	7.05	3.82	2.64	0.79	16.04	11.58	6.09	2.06	18.10	15.64	4.42
Kaas	oppositofolia	transplant	20.83	10.47	7.48	8.34	8.89	4.99	3.43	1.23	19.35	14.97	6.09	2.53	21.82	20.61	5.43
Kaas	oppositofolia	transplant	19.67	11.06	8.24	8.58	9.31	4.64	3.68	1.19	28.61	12.91	5.66	3.31	20.81	19.90	4.91
Kaas	oppositofolia	transplant	20.23	10.87	8.31	8.21	9.68	4.77	3.34	1.24	23.04	15.09	5.68	4.33	21.63	20.67	4.88
Kaas	oppositofolia	transplant	19.20	10.68	8.38	9.61	9.03	4.84	3.00	1.26	23.02	13.17	5.59	3.05	20.43	22.24	5.38
Kaas	oppositofolia	transplant	21.10	11.57	8.11	8.70	8.86	4.79	3.32	1.22	21.85	15.40	6.10	3.35	22.01	18.63	5.47
Kaas	oppositofolia	transplant	17.34	8.80	7.38	8.01	8.31	4.15	2.65	1.20	26.38	13.38	4.98	3.54	17.90	20.85	4.64
Kaas	oppositofolia	transplant	15.94	8.22	7.27	6.87	7.03	3.87	2.64	0.97	24.32	11.68	5.27	2.84	15.19	16.48	4.22
Kaas	oppositofolia	transplant	16.32	8.37	7.29	8.97	8.27	4.62	3.00	0.94	15.10	10.21	5.04	3.25	16.66	15.48	3.95
Kaas	oppositofolia	transplant	18.31	9.40	7.27	8.34	8.30	4.33	3.46	1.09	22.56	13.25	4.18	4.16	18.57	17.86	4.69
Kaas	oppositofolia	transplant	16.70	9.19	5.92	8.01	7.71	4.20	3.46	1.20	20.61	11.58	4.51	2.06	17.91	15.94	5.15
Kaas	oppositofolia	transplant	17.13	8.79	6.83	7.54	7.71	4.42	3.75	1.21	25.21	12.41	4.40	2.82	15.12	16.78	3.76
Kaas	oppositofolia	transplant	15.80	9.40	6.50	7.17	6.83	3.51	2.97	1.04	22.54	13.23	4.50	2.92	18.52	17.33	4.33
Kaas	oppositofolia	transplant	21.43	11.80	8.85	10.26	9.24	5.46	3.72	1.32	24.62	14.60	6.24	4.22	19.61	23.44	5.37
Kaas	oppositofolia	transplant	19.73	11.38	8.40	8.46	9.13	4.24	3.51	1.09	25.13	14.89	4.91	4.95	19.13	21.65	4.83
Kaas	oppositofolia	transplant	18.22	9.63	8.01	9.13	9.85	5.00	3.19	1.31	21.64	13.33	5.45	3.57	15.56	19.18	4.08
Kaas	oppositofolia	transplant	19.15	10.34	7.96	9.75	9.65	5.67	2.99	0.95	21.16	13.09	4.90	2.63	17.55	20.52	5.26
Kaas	oppositofolia	transplant	18.38	10.64	8.38	7.83	8.85	4.32	3.36	1.17	23.72	12.90	4.38	3.92	16.30	21.62	5.59
Kaas	oppositofolia	transplant	16.41	8.12	6.83	7.37	7.21	4.06	2.67	0.82	19.59	12.62	5.53	5.46	17.00	14.39	4.19
Kaas	oppositofolia	transplant	21.12	11.24	7.82	8.48	8.28	3.98	3.94	1.15	21.50	15.62	6.49	4.85	23.86	21.14	4.57
Kaas	oppositofolia	transplant	22.24	12.01	8.87	8.80	9.75	5.08	3.99	1.45	19.54	17.65	5.40	1.88	22.51	23.56	5.67
Kaas	oppositofolia	transplant	22.40	11.65	10.26	10.17	10.89	5.55	3.86	1.02	18.02	18.18	7.10	5.51	25.50	23.07	7.32
Kaas	oppositofolia	transplant	20.38	11.14	8.79	9.55	9.78	5.13	3.36	1.52	26.43	14.07	5.48	3.59	21.48	20.64	4.72
Kaas	oppositofolia	transplant	16.85	8.49	7.66	6.84	9.71	5.30	3.11	1.10	21.20	13.04	4.55	3.32	19.85	15.87	6.22
Kaas	oppositofolia	transplant	18.61	10.26	8.20	9.71	8.29	5.12	3.28	1.21	24.64	14.36	4.45	3.10	20.01	19.97	4.34
Kaas	oppositofolia	transplant	18.12	9.39	7.94	8.75	9.27	5.28	3.19	1.06	22.03	12.32	4.55	2.50	19.92	18.63	6.09
Kaas	oppositofolia	transplant	19.64	11.01	7.69	8.05	7.70	4.42	3.29	1.09	19.42	15.63	5.38	4.40	20.94	19.59	5.75
Kaas	oppositofolia	transplant	17.81	9.11	8.99	8.79	7.82	4.49	3.44	1.20	16.06	13.05	4.54	3.88	19.29	17.47	5.45
Kaas	oppositofolia	transplant	19.87	11.36	7.95	9.43	8.80	4.86	3.25	1.15	22.14	13.80	5.50	3.58	21.28	20.62	4.85
Thoseghar	oppositofolia	transplant	19.89	10.51	8.54	7.96	8.94	4.51	3.03	1.04	11.77	12.49	4.87	1.90	20.33	20.17	4.89
Thoseghar	oppositofolia	transplant	18.15	9.64	7.53	7.68	8.47	3.87	3.24	1.06	23.03	13.46	4.81	3.27	19.20	18.96	4.99
Thoseghar	oppositofolia	transplant	19.83	10.66	7.99	8.64	8.38	4.59	3.11	1.22	23.92	13.79	5.58	3.91	20.73	21.15	4.97
Thoseghar	oppositofolia	transplant	17.08	9.20	8.01	9.43	8.11	5.41	2.74	1.19	17.34	12.35	5.29	3.05	17.66	18.27	4.96
Thoseghar	oppositofolia	transplant	16.44	8.63	6.63	7.75	7.73	4.30	2.88	1.10	24.11	12.59	3.97	3.27	17.69	17.64	3.26
Thoseghar	oppositofolia	transplant	15.51	8.00	5.79	6.17	6.73	3.63	3.20	1.13	20.21	10.28	4.23	1.84	16.80	16.31	3.63
Thoseghar	oppositofolia	transplant	16.97	9.12	7.03	8.19	7.82	4.25	3.68	1.27	23.01	13.65	4.09	2.82	16.11	17.71	4.33
Thoseghar	oppositofolia	transplant	18.19	9.69	7.86	8.46	9.11	5.51	3.18	1.06	24.01	14.13	5.54	3.62	19.00	19.98	5.09
Thoseghar	oppositofolia	transplant	21.89	11.87	8.98	9.93	8.82	5.56	3.65	1.31	23.80	15.14	5.40	5.12	23.08	23.34	6.10
Thoseghar	oppositofolia	transplant	17.74	9.04	7.87	7.93	9.31	4.88	3.55	1.29	25.08	14.33	5.67	4.29	18.90	18.02	5.02
Thoseghar	oppositofolia	transplant	17.13	9.54	7.35	8.63	7.79	4.42	2.59	1.01	15.58	10.84	4.42	2.25	18.35	19.09	4.47
Thoseghar	oppositofolia	transplant	20.55	11.81	8.71	9.74	9.11	4.63	3.50	1.03	26.35	14.98	5.31	4.03	21.25	21.83	5.24
Thoseghar	oppositofolia	transplant	19.26	10.23	8.73	9.32	10.12	5.87	3.63	1.32	25.14	13.51	5.14	3.86	20.19	20.76	5.28
Thoseghar	oppositofolia	transplant	14.81	8.66	6.08	6.61	6.59	3.17	2.62	1.11	18.54	11.20	3.70	2.28	12.69	16.38	3.42
Thoseghar	oppositofolia	transplant	17.64	9.61	7.47	8.20	8.59	4.73	2.45	0.97	19.29	12.95	4.32	2.97	21.02	19.53	5.81
Thoseghar	oppositofolia	transplant	20.20	10.97	9.04	9.33	8.28	5.23	3.79	1.32	22.36	14.73	6.11	2.54	21.85	19.45	6.03
Thoseghar	oppositofolia	transplant	16.18	8.04	7.52	6.87	8.12	3.87	3.30	1.17	18.65	12.16	6.29	2.41	18.45	15.04	4.96
Thoseghar	oppositofolia	transplant	17.33	8.43	7.11	6.43	6.59	3.70	3.74	1.17	13.72	12.77	5.83	1.83	16.91	15.42	4.78
Thoseghar	oppositofolia	transplant	14.45	7.76	6.33	6.13	6.83	3.49	2.19	0.82	12.94	10.64	4.94	1.80	17.00	15.68	4.79
Thoseghar	oppositofolia	transplant	21.42	11.43	8.52	9.35	9.47	5.32	3.16	1.16	23.35	15.07	4.91	3.71	22.53	21.57	5.48
Thoseghar	oppositofolia	transplant	20.30	11.25	8.60	8.55	8.96	4.85	3.48	1.27	29.69	15.45	5.65	2.83	21.32	19.85	4.81
Thoseghar	oppositofolia	transplant	18.72	10.31	7.48	7.60	8.25	4.54	2.76	1.18	24.75	12.45	5.24	3.16	19.92	19.44	5.36
Thoseghar	oppositofolia	transplant	18.97	10.75	8.92	8.52	8.45	4.54	3.38	1.25	24.43	14.49	4.72	3.34	19.97	22.67	4.85
Thoseghar	oppositofolia	transplant	18.99	9.94	7.88	8.28	9.05	5.35	3.30	1.53	22.02	14.18	5.18	3.95	19.75	13.73	5.98
Thoseghar	oppositofolia	transplant	15.80	8.46	7.22	6.21	6.09	2.52	2.68	0.93	24.37	11.27	4.26	2.97	16.41	18.79	4.74
Thoseghar	oppositofolia	transplant	19.09	10.83	8.98	10.03	8.92	5.39	3.62	1.23	24.29	14.70	4.73	2.42	19.77	20.18	5.29
Thoseghar	oppositofolia	transplant	17.64	9.95	7.16	8.43	8.02	3.97	2.81	1.07	23.81	13.11	4.41	3.57	18.83	20.49	5.00
Thoseghar	oppositofolia	transplant	20.52	11.55	8.86	9.23	8.53	4.76	3.61	1.09	18.43	14.45	5.44	2.99	21.20	19.78	4.90
Thoseghar	oppositofolia	transplant	17.34	9.67	8.69	8.47	9.36	5.27	3.17	1.08	20.46	13.01	4.52	3.99	19.21	21.35	6.53
Thoseghar	oppositofolia	transplant	20.22	11.33	8.05	9.42	9.71	5.84	3.47	1.35	18.04	14.99	5.45	3.77	21.11	19.66	4.84
Chalkewadi	oppositofolia	transplant	18.40	10.50	7.48	8.57	8.73	4.69	3.09	1.21	20.64	12.58	4.33	3.91	19.38	20.33	4.49
Chalkewadi	oppositofolia	transplant	19.09	10.66	7.81	7.87	8.44	4.81	3.03	1.05	22.75	14.35	5.52	3.23	19.21	21.00	5.14
Chalkewadi	oppositofolia	transplant	18.42	9.38	7.96	8.29	8.55	4.65	3.03	1.11	22.79	12.77	5.50	3.88	15.59	18.14	5.01
Chalkewadi	oppositofolia	transplant	17.13	9.64	7.52	8.89	8.01	3.97	2.85	1.10	21.27	11.98	4.46	2.77	18.27	18.72	4.58
Chalkewadi	oppositofolia	transplant	14.81	8.66	6.08	6.61	6.59	3.17	2.62	1.11	18.54	11.20	3.70	2.28	12.69	16.38	3.02
Chalkewadi	oppositofolia	transplant	17.87	9.28	7.22	8.16	8.14	4.47	3.20	1.20	18.98	12.16	4.97	2.08	17.95	16.88	4.62
Chalkewadi	oppositofolia	transplant	19.34	10.20	8.00	8.26	8.90	4.45	2.62	0.84	16.62	13.28	5.68	3.25	18.49	17.10	4.51
Chalkewadi	oppositofolia	transplant	15.00	7.55	5.72	5.01	7.13	2.84	2.77	0.92	14.56	10.46	5.50	1.50	15.97	14.00	3.40
Chalkewadi	oppositofolia	transplant	16.53	8.16	6.55	7.45	6.98	3.94	2.54	1.02	19.74	12.57	5.37	4.06	17.90	16.39	4.73
Chalkewadi	oppositofolia	transplant	16.95	8.90	7.65	6.71	7.48	3.90	2.52	0.89	14.38	12.04	6.19	2.56	18.56	16.26	5.03
Chalkewadi	oppositofolia	transplant	22.41	11.37	10.16	11.46	10.20	6.05	3.66	1.15	26.60	16.25	6.87	2.89	23.70	21.27	7.34
Chalkewadi	oppositofolia	transplant	17.00	6.42	6.17	5.14	7.25	2.93	2.62	0.84	18.75	8.96	4.18	3.05	15.06	12.59	3.51
Chalkewadi	oppositofolia	transplant	20.28	11.89	8.10	8.94	8.89	4.24	3.74	1.25	24.26	15.20	6.35	3.38	18.60	23.96	4.13
Chalkewadi	oppositofolia	transplant	20.53	10.73	7.85	9.36	9.15	4.99	3.43	1.23	19.35	15.03	6.00	3.44	18.84	19.49	4.79
Chalkewadi	oppositofolia	transplant	19.77	10.39	8.29	8.15	8.79	4.46	3.52	1.21	23.95	11.89	5.25	3.19	18.14	19.80	5.01
Chalkewadi	oppositofolia	transplant	20.41	11.60	8.75	9.56	10.09	5.58	3.65	1.31	27.11	15.20	5.81	3.58	18.78	21.67	5.70
Chalkewadi	oppositofolia	transplant	19.52	10.47	7.90	8.69	9.26	4.78	2.90	0.93	19.91	13.61	5.89	3.86	17.42	19.67	4.82
Chalkewadi	oppositofolia	transplant	20.99	12.08	8.10	8.51	8.71	4.73	2.82	1.25	27.26	16.13	5.81	3.26	19.03	21.77	5.18
Chalkewadi	oppositofolia	transplant	17.64	9.61	7.47	8.20	8.59	4.73	2.45	0.97	19.29	12.95	4.32	2.97	21.02	19.53	5.87
Chalkewadi	oppositofolia	transplant	19.76	11.14	8.89	9.04	8.72	4.68	3.53	1.44	24.47	13.70	5.31	3.71	18.35	20.17	5.79
Chalkewadi	oppositofolia	transplant	20.80	11.86	7.94	7.87	8.80	3.92	2.92	1.11	26.76	14.50	5.50	2.42	18.99	21.50	4.66
Chalkewadi	oppositofolia	transplant	19.39	10.71	8.38	8.82	9.67	5.17	3.30	1.14	26.55	15.27	5.57	3.18	22.06	20.29	6.10
Chalkewadi	oppositofolia	transplant	16.92	9.34	7.68	7.04	7.63	3.74	2.95	1.32	21.61	12.41	4.28	3.47	20.52	17.40	4.49
Chalkewadi	oppositofolia	transplant	16.50	8.54	5.69	6.51	8.65	3.52	2.67	0.89	17.13	12.09	5.17	3.12	17.34	16.49	3.59
Chalkewadi	oppositofolia	transplant	21.33	10.37	7.90	7.91	8.23	4.52	2.92	1.04	32.39	14.12	7.03	3.83	21.85	21.41	5.14
Chalkewadi	oppositofolia	transplant	20.94	11.06	7.77	8.36	8.69	4.58	2.97	0.94	22.79	13.86	6.06	2.89	21.29	22.17	4.80
Chalkewadi	oppositofolia	transplant	22.21	11.91	9.22	11.18	10.57	5.92	3.25	1.20	33.84	16.12	7.20	4.93	23.98	23.38	7.12
Chalkewadi	oppositofolia	transplant	21.64	11.98	8.56	10.90	10.19	5.63	3.66	1.09	26.98	14.47	6.92	2.92	10.57	22.56	3.62
Chalkewadi	oppositofolia	transplant	20.36	11.24	8.66	7.91	9.17	4.55	3.48	1.12	25.31	13.15	6.09	3.28	21.12	21.58	5.44
Chalkewadi	oppositofolia	transplant	21.85	12.11	10.24	11.26	10.48	6.26	3.53	1.17	32.29	16.00	6.59	6.15	22.39	21.38	6.53
