# Supplementary material for: Striking between-population floral divergences in a habitat specialized plant
Source: PLoS One. 2021 Jun 28;16(6):e0253038. doi: 10.1371/journal.pone.0253038 (PMC8238184; doi:10.1371/journal.pone.0253038)
Supplement: S2 Dataset — In these analyses, the first three principal components (PC1, PC2 and PC3 were considered as the response variable and plateau as the categorical independent variable. (CSV) [file pone.0253038.s010.csv]

Description
The CSV file contains data sheets used for plotting Figure 4 based on PC scores
for three treatments "Wild", "Seed" and "Transplant" for two species Impatiens lawii and Impatiens oppositifolia
Sheet #	Species	Treatment
1	lawii	Wild
2	lawii	Seed
3	lawii	Transplant
4	oppositifolia	Wild
5	oppositifolia	Seed
6	oppositifolia	Transplant
