# Supplementary material for: Striking between-population floral divergences in a habitat specialized plant
Source: PLoS One. 2021 Jun 28;16(6):e0253038. doi: 10.1371/journal.pone.0253038 (PMC8238184; doi:10.1371/journal.pone.0253038)
Supplement: S3 Dataset — In these analyses, the response variable included the visitation rates, number of visits contributed by all floral visitors, and the predictor variables included plateau, plant species and flower number. (CSV) [file pone.0253038.s011.csv]

Species	Flower_visitors	Value	Average flower number	Normalized Value
1. KL	A.cerana	0.452054795	492.924	0.000917089
1. KL	A.dorsata	2.054794521	492.924	0.004168587
1. KL	Amigella sp.	0.01369863	492.924	2.78E-05
1. KL	Butterfly	0.054794521	492.924	0.000111162
1. KL	Hawkmoth	0.01369863	492.924	2.78E-05
1. KL	Brown moth	0.095890411	492.924	0.000194534
1. KL	Small white moth	0.767123288	492.924	0.001556272
1. KL	Hoverfly	2.712328767	492.924	0.005502534
1. KL	Slender fly	0.328767123	492.924	0.000666974
1. KL	House fly	0.493150685	492.924	0.001000461
1. KL	Small fly	0.726027397	492.924	0.001472901
1. KL	Beetle	0.191780822	492.924	0.000389068
3. KO	A.cerana	0.438	322.363	0.001358718
3. KO	A.dorsata	2.945	322.363	0.009135671
3. KO	Amigella sp.	0.096	322.363	0.000297801
3. KO	Butterfly	0.329	322.363	0.001020589
3. KO	Hawkmoth	0.027	322.363	8.38E-05
3. KO	Brown moth	0.096	322.363	0.000297801
3. KO	Small white moth	1.192	322.363	0.003697698
3. KO	Hoverfly	2.479	322.363	0.007690095
3. KO	Slender fly	0.89	322.363	0.002760865
3. KO	House fly	0.11	322.363	0.000341231
3. KO	Small fly	0.863	322.363	0.002677108
3. KO	Beetle	0.048	322.363	0.000148901
2. CL	A.cerana	0.412	957.641	0.000430224
2. CL	A.dorsata	0.25	957.641	0.000261058
2. CL	Amigella sp.	0.147	957.641	0.000153502
2. CL	Butterfly	0.441	957.641	0.000460507
2. CL	Hawkmoth	0.029	957.641	3.03E-05
2. CL	Brown moth	0.088	957.641	9.19E-05
2. CL	Small white moth	1.294	957.641	0.001351237
2. CL	Hoverfly	0.368	957.641	0.000384278
2. CL	Slender fly	0	957.641	0
2. CL	House fly	0.088	957.641	9.19E-05
2. CL	Small fly	0.265	957.641	0.000276722
2. CL	Beetle	0.037	957.641	3.86E-05
4. CO	A.cerana	1.779	769.035	0.002313289
4. CO	A.dorsata	6.805	769.035	0.008848751
4. CO	Amigella sp.	0.87	769.035	0.001131288
4. CO	Butterfly	0.052	769.035	6.76E-05
4. CO	Hawkmoth	0.234	769.035	0.000304277
4. CO	Brown moth	0.442	769.035	0.000574746
4. CO	Small white moth	7.429	769.035	0.009660158
4. CO	Hoverfly	0.623	769.035	0.000810106
4. CO	Slender fly	0.247	769.035	0.000321182
4. CO	House fly	1.169	769.035	0.001520087
4. CO	Small fly	0.26	769.035	0.000338086
4. CO	Beetle	0.026	769.035	3.38E-05
